# Supplementary material for: Di-μ-acetato-1:2κ2 O:O′;2:3κ3 O:O,O′-bis­(5,5,7,12,12,14-hexa­methyl-1,4,8,11-tetra­aza­cyclo­tetra­deca­ne)-1κ4 N,3κ4 N-bis­(perchlorato-2κ2 O,O′)-2-sodium-1,3-dizinc perchlorate
Source: Acta Crystallogr Sect E Struct Rep Online. 2011 Nov 5;67(Pt 12):m1664. doi: 10.1107/S1600536811045363 (PMC3238598; doi:10.1107/S1600536811045363)
Supplement: Supplementary file 1 [file e-67-m1664-sup1.cif]

##############################################################################
#                                                                            #
# This CIF contains the data in a paper accepted for publication in          #
# Acta Crystallographica Section E. It conforms to the requirements of       #
# Notes for Authors for Acta Crystallographica Section E, and has been       #
# peer reviewed under the auspices of the IUCr Commission on Journals.       #
#                                                                            #
# Full details of the Crystallographic Information File format               #
# are given in the paper "The Crystallographic Information File (CIF):       #
# a New Standard Archive File for Crystallography" by S. R. Hall, F. H.      #
# Allen and I. D. Brown [Acta Cryst. (1991), A47, 655-685].                  #
#                                                                            #
# The current version of the core CIF dictionary is obtainable from          #
# ftp://ftp.iucr.org/pub/cif_core.dic.                                       #
#                                                                            #
# Software is freely available for graphical display of the structure(s)     #
# in this CIF. For information consult the CIF software page                 #
# http://www.iucr.org/resources/cif/software.                                #
#                                                                            #
# This file may be used for bona fide research purposes within the           #
# scientific community so long as proper attribution is given to the journal # 
# article from which it was obtained.                                        #
#                                                                            #
##############################################################################
data_global
_audit_creation_method     SHELXL-97
_journal_date_recd_electronic     2011-10-07
_journal_date_accepted     2011-10-28
_journal_name_full     'Acta Crystallographica, Section E'
_journal_year     2011
_journal_volume     67
_journal_issue     12
_journal_page_first     m1664
_journal_page_last     m1664
_journal_paper_category     QM
_journal_coeditor_code     XU5351
_publ_contact_author
;
     Dr. Seik Weng Ng
     Department of Chemistry
     University of Malaya
     50603 Kuala Lumpur
     Malaysia
;
_publ_contact_author_email     seikweng@um.edu.my
_publ_contact_author_fax     '03 7967 4193'
_publ_contact_author_phone     '03 7967 6778'
_publ_section_title
;\
Di-\m-acetato-1:2\k^2^<i>O</i>:<i>O</i>';2:3\k^3^<i>O</i>:<i>O</i>,<i>O</i>'-\
bis(5,5,7,12,12,14-hexamethyl-1,4,8,11-tetraazacyclotetradecane)-\
1\k^4^<i>N</i>,3\k^4^<i>N</i>-bis(perchlorato-2\k^2^<i>O</i>,<i>O</i>')-\
2-sodium-1,3-dizinc perchlorate
;
loop_
    _publ_author_name
    _publ_author_address
    'Ou, Guang-Chuan'
;
Department of Biology and Chemistry
Hunan University of Science and Engineering
Yongzhou 425100
People's Republic of China
;
    'Ng, Seik Weng'
;
     Department of Chemistry
     University of Malaya
     50603 Kuala Lumpur
     Malaysia
     and
     Chemistry Department
     King Abdulaziz University
     PO Box 80203 Jeddah
     Saudi Arabia
;
data_I
_audit_creation_method     SHELXL-97
_chemical_name_systematic
;
Di-\m-acetato-1:2\k^2^<i>O</i>:<i>O</i>';2:3\k^3^<i>O</i>:<i>O</i>,<i>O</i>'-
bis(5,5,7,12,12,14-hexamethyl-1,4,8,11-tetraazacyclotetradecane)-
1\k^4^<i>N</i>,3\k^4^<i>N</i>-bis(perchlorato-2\k^2^<i>O</i>,<i>O</i>')-
2-sodium-1,3-dizinc perchlorate
;
_chemical_name_common     ?
_chemical_formula_moiety     'C36 H77 Cl2 N8 Na O12 Zn2 +, Cl O4 -'
_chemical_formula_sum     'C36 H77 Cl3 N8 Na O16 Zn2'
_chemical_formula_iupac     '[Na Zn2 (C2 H3 O2)2 (Cl O4)2 (C16 H36 N4)2] Cl O4'
_chemical_formula_weight     1138.14
_chemical_melting_point     ?
_symmetry_cell_setting     monoclinic
_symmetry_space_group_name_H-M     'C 2'
_symmetry_space_group_name_Hall     'C 2y'
loop_
    _symmetry_equiv_pos_as_xyz
    'x, y, z'
    '-x, y, -z'
    'x+1/2, y+1/2, z'
    '-x+1/2, y+1/2, -z'
_cell_length_a     39.151(3)
_cell_length_b     10.7100(7)
_cell_length_c     12.7446(9)
_cell_angle_alpha     90.00
_cell_angle_beta     106.113(2)
_cell_angle_gamma     90.00
_cell_volume     5134.0(6)
_cell_formula_units_Z     4
_cell_measurement_reflns_used     3129
_cell_measurement_theta_min     2.34
_cell_measurement_theta_max     23.75
_cell_measurement_temperature     183(2)
_exptl_crystal_description     block
_exptl_crystal_colour     colorless
_exptl_crystal_size_max     0.45
_exptl_crystal_size_mid     0.40
_exptl_crystal_size_min     0.15
_exptl_crystal_density_diffrn     1.472
_exptl_crystal_density_meas     ?
_exptl_crystal_density_method     'not measured'
_exptl_crystal_F_000     2396
_exptl_absorpt_coefficient_mu     1.169
_exptl_absorpt_correction_type     multi-scan
_exptl_absorpt_process_details     '(SADABS; Sheldrick, 1996)'
_exptl_absorpt_correction_T_min     0.6212
_exptl_absorpt_correction_T_max     0.8441
_diffrn_ambient_temperature     183(2)
_diffrn_radiation_type     MoK\a
_diffrn_radiation_wavelength     0.71073
_diffrn_radiation_source     'fine-focus sealed tube'
_diffrn_radiation_monochromator     graphite
_diffrn_measurement_device_type     'Bruker SMART'
_diffrn_measurement_method     '\w scans'
_diffrn_detector_area_resol_mean     ?
_diffrn_reflns_number     10438
_diffrn_reflns_av_R_equivalents     0.0384
_diffrn_reflns_av_sigmaI/netI     0.0928
_diffrn_reflns_theta_min     1.08
_diffrn_reflns_theta_max     25.00
_diffrn_reflns_theta_full     25.00
_diffrn_measured_fraction_theta_max     0.953
_diffrn_measured_fraction_theta_full     0.953
_diffrn_reflns_limit_h_min     -46
_diffrn_reflns_limit_h_max     26
_diffrn_reflns_limit_k_min     -12
_diffrn_reflns_limit_k_max     11
_diffrn_reflns_limit_l_min     -7
_diffrn_reflns_limit_l_max     15
_diffrn_standards_number     0
_diffrn_standards_interval_count     0
_diffrn_standards_interval_time     0
_diffrn_standards_decay_%     0
_reflns_number_total     7701
_reflns_number_gt     5450
_reflns_threshold_expression     I>2\s(I)
_refine_ls_structure_factor_coef     Fsqd
_refine_ls_matrix_type     full
_refine_ls_R_factor_all     0.0977
_refine_ls_R_factor_gt     0.0620
_refine_ls_wR_factor_gt     0.1475
_refine_ls_wR_factor_ref     0.1785
_refine_ls_goodness_of_fit_ref     1.124
_refine_ls_restrained_S_all     1.124
_refine_ls_number_reflns     7701
_refine_ls_number_parameters     597
_refine_ls_number_restraints     1
_refine_ls_hydrogen_treatment     constr
_refine_ls_weighting_scheme     calc
_refine_ls_weighting_details
                 'calc w=1/[\s^2^(Fo^2^)+(0.0933P)^2^] where P=(Fo^2^+2Fc^2^)/3'
_atom_sites_solution_hydrogens     geom
_atom_sites_solution_primary     direct
_atom_sites_solution_secondary     difmap
_refine_ls_shift/su_max     0.001
_refine_ls_shift/su_mean     0.001
_refine_diff_density_max     0.811
_refine_diff_density_min     -0.917
_refine_ls_extinction_method     none
_refine_ls_extinction_coef     ?
_refine_ls_abs_structure_details     'Flack (1983), 2251 Friedel pairs'
_refine_ls_abs_structure_Flack     -0.07(2)
loop_
    _atom_type_symbol
    _atom_type_description
    _atom_type_scat_dispersion_real
    _atom_type_scat_dispersion_imag
    _atom_type_scat_source
    'C' 'C' 0.0033 0.0016
                         'International Tables Vol C Tables 4.2.6.8 and 6.1.1.4'
    'H' 'H' 0.0000 0.0000
                         'International Tables Vol C Tables 4.2.6.8 and 6.1.1.4'
    'N' 'N' 0.0061 0.0033
                         'International Tables Vol C Tables 4.2.6.8 and 6.1.1.4'
    'O' 'O' 0.0106 0.0060
                         'International Tables Vol C Tables 4.2.6.8 and 6.1.1.4'
    'Na' 'Na' 0.0362 0.0249
                         'International Tables Vol C Tables 4.2.6.8 and 6.1.1.4'
    'Cl' 'Cl' 0.1484 0.1585
                         'International Tables Vol C Tables 4.2.6.8 and 6.1.1.4'
    'Zn' 'Zn' 0.2839 1.4301
                         'International Tables Vol C Tables 4.2.6.8 and 6.1.1.4'
_computing_data_collection     'SMART (Bruker, 1997)'
_computing_cell_refinement     'SAINT (Bruker, 2003)'
_computing_data_reduction     'SAINT (Bruker, 2003)'
_computing_structure_solution     'SHELXS97 (Sheldrick, 2008)'
_computing_structure_refinement     'SHELXL97 (Sheldrick, 2008)'
_computing_molecular_graphics     'X-SEED (Barbour, 2001)'
_computing_publication_material     'publCIF (Westrip, 2010)'
loop_
    _atom_site_type_symbol
    _atom_site_label
    _atom_site_fract_x
    _atom_site_fract_y
    _atom_site_fract_z
    _atom_site_U_iso_or_equiv
    _atom_site_adp_type
    _atom_site_calc_flag
    _atom_site_refinement_flags
    _atom_site_occupancy
    _atom_site_symmetry_multiplicity
    _atom_site_disorder_assembly
    _atom_site_disorder_group
    Zn Zn1 0.10683(3) 0.74966(10) 0.84956(8) 0.0257(3) Uani d . 1 1 . .
    Zn Zn2 0.14679(3) 0.19118(10) 0.41036(8) 0.0274(3) Uani d . 1 1 . .
    Cl Cl1 0.05208(7) 0.2932(3) 0.7007(2) 0.0439(7) Uani d . 1 1 . .
    Cl Cl2 0.19253(6) 0.2588(2) 0.83800(17) 0.0357(6) Uani d . 1 1 . .
    Cl Cl3 0.11205(7) 0.7909(2) 0.23602(19) 0.0384(6) Uani d . 1 1 . .
    Na Na1 0.12471(10) 0.3799(4) 0.6864(3) 0.0375(9) Uani d . 1 1 . .
    O O1 0.09629(17) 0.7798(6) 0.6863(5) 0.0311(15) Uani d . 1 1 . .
    O O2 0.11152(17) 0.5821(6) 0.7048(5) 0.0366(17) Uani d . 1 1 . .
    O O3 0.14386(18) 0.3468(7) 0.5346(5) 0.0389(17) Uani d . 1 1 . .
    O O4 0.17523(17) 0.3652(6) 0.4166(5) 0.0372(17) Uani d . 1 1 . .
    O O5 0.0852(2) 0.2939(9) 0.7926(7) 0.075(3) Uani d . 1 1 . .
    O O6 0.0612(2) 0.3342(9) 0.6053(6) 0.066(3) Uani d . 1 1 . .
    O O7 0.0281(3) 0.3765(12) 0.7260(10) 0.109(4) Uani d . 1 1 . .
    O O8 0.0375(3) 0.1725(10) 0.6857(8) 0.088(3) Uani d . 1 1 . .
    O O9 0.16327(19) 0.1873(8) 0.7726(5) 0.054(2) Uani d . 1 1 . .
    O O10 0.1844(2) 0.3884(7) 0.8145(6) 0.058(2) Uani d . 1 1 . .
    O O11 0.2239(2) 0.2310(10) 0.8086(7) 0.077(3) Uani d . 1 1 . .
    O O12 0.1982(2) 0.2363(9) 0.9516(5) 0.062(2) Uani d . 1 1 . .
    O O13 0.1095(2) 0.6609(7) 0.2160(7) 0.062(2) Uani d . 1 1 . .
    O O14 0.1300(3) 0.8206(9) 0.3420(6) 0.093(3) Uani d . 1 1 . .
    O O15 0.1297(3) 0.8492(9) 0.1651(7) 0.095(4) Uani d . 1 1 . .
    O O16 0.0782(3) 0.8461(12) 0.2141(13) 0.131(5) Uani d . 1 1 . .
    N N1 0.05951(18) 0.6399(7) 0.8412(6) 0.0257(18) Uani d . 1 1 . .
    H H1 0.0581 0.5835 0.7899 0.031 Uiso calc R 1 1 . .
    N N2 0.1315(2) 0.6344(7) 0.9844(6) 0.0283(18) Uani d . 1 1 . .
    H H2 0.1305 0.6757 1.0432 0.034 Uiso calc R 1 1 . .
    N N3 0.15463(19) 0.8610(8) 0.8749(6) 0.0292(19) Uani d . 1 1 . .
    H H3 0.1535 0.8941 0.8108 0.035 Uiso calc R 1 1 . .
    N N4 0.08648(18) 0.9064(7) 0.9136(6) 0.0248(17) Uani d . 1 1 . .
    H H4 0.0903 0.8918 0.9838 0.030 Uiso calc R 1 1 . .
    N N5 0.18250(19) 0.0971(8) 0.5466(6) 0.0280(18) Uani d . 1 1 . .
    H H5 0.1852 0.1484 0.6022 0.034 Uiso calc R 1 1 . .
    N N6 0.10819(19) 0.0707(7) 0.4397(6) 0.0249(17) Uani d . 1 1 . .
    H H6 0.1074 0.0052 0.3974 0.030 Uiso calc R 1 1 . .
    N N7 0.10904(18) 0.2693(8) 0.2650(5) 0.0284(18) Uani d . 1 1 . .
    H H7 0.1162 0.3464 0.2603 0.034 Uiso calc R 1 1 . .
    N N8 0.1683(2) 0.1013(7) 0.2923(6) 0.0304(19) Uani d . 1 1 . .
    H H8 0.1583 0.0274 0.2776 0.037 Uiso calc R 1 1 . .
    C C1 0.0689(3) 0.5712(10) 0.9476(8) 0.039(3) Uani d . 1 1 . .
    H H1A 0.0530 0.4982 0.9426 0.046 Uiso calc R 1 1 . .
    H H1B 0.0656 0.6268 1.0062 0.046 Uiso calc R 1 1 . .
    C C2 0.1072(3) 0.5281(10) 0.9747(8) 0.043(3) Uani d . 1 1 . .
    H H2A 0.1132 0.4812 1.0444 0.051 Uiso calc R 1 1 . .
    H H2B 0.1102 0.4712 0.9167 0.051 Uiso calc R 1 1 . .
    C C3 0.1831(3) 0.5142(11) 1.0978(8) 0.046(3) Uani d . 1 1 . .
    H H3A 0.1681 0.4394 1.0881 0.069 Uiso calc R 1 1 . .
    H H3B 0.1822 0.5576 1.1647 0.069 Uiso calc R 1 1 . .
    H H3C 0.2076 0.4901 1.1033 0.069 Uiso calc R 1 1 . .
    C C4 0.1696(3) 0.6002(10) 1.0009(8) 0.036(3) Uani d . 1 1 . .
    H H4A 0.1713 0.5543 0.9343 0.043 Uiso calc R 1 1 . .
    C C5 0.1930(3) 0.7165(10) 1.0128(8) 0.040(3) Uani d . 1 1 . .
    H H5A 0.2180 0.6893 1.0418 0.048 Uiso calc R 1 1 . .
    H H5B 0.1875 0.7703 1.0691 0.048 Uiso calc R 1 1 . .
    C C6 0.1908(2) 0.7986(10) 0.9117(7) 0.031(2) Uani d . 1 1 . .
    C C7 0.2200(3) 0.8946(11) 0.9398(9) 0.043(3) Uani d . 1 1 . .
    H H7A 0.2189 0.9462 0.8755 0.064 Uiso calc R 1 1 . .
    H H7B 0.2430 0.8525 0.9629 0.064 Uiso calc R 1 1 . .
    H H7C 0.2169 0.9477 0.9992 0.064 Uiso calc R 1 1 . .
    C C8 0.1934(3) 0.7167(10) 0.8146(7) 0.038(3) Uani d . 1 1 . .
    H H8A 0.1916 0.7696 0.7506 0.056 Uiso calc R 1 1 . .
    H H8B 0.1740 0.6556 0.7980 0.056 Uiso calc R 1 1 . .
    H H8C 0.2162 0.6728 0.8337 0.056 Uiso calc R 1 1 . .
    C C9 0.1496(3) 0.9672(10) 0.9446(8) 0.039(3) Uani d . 1 1 . .
    H H9A 0.1656 1.0369 0.9393 0.046 Uiso calc R 1 1 . .
    H H9B 0.1552 0.9405 1.0219 0.046 Uiso calc R 1 1 . .
    C C10 0.1114(2) 1.0088(9) 0.9051(8) 0.030(2) Uani d . 1 1 . .
    H H10A 0.1076 1.0810 0.9492 0.036 Uiso calc R 1 1 . .
    H H10B 0.1062 1.0363 0.8281 0.036 Uiso calc R 1 1 . .
    C C11 0.0378(3) 1.0508(10) 0.9251(9) 0.043(3) Uani d . 1 1 . .
    H H11A 0.0526 1.1217 0.9168 0.065 Uiso calc R 1 1 . .
    H H11B 0.0407 1.0353 1.0029 0.065 Uiso calc R 1 1 . .
    H H11C 0.0128 1.0696 0.8889 0.065 Uiso calc R 1 1 . .
    C C12 0.0492(3) 0.9325(10) 0.8722(9) 0.037(3) Uani d . 1 1 . .
    H H12 0.0446 0.9504 0.7924 0.045 Uiso calc R 1 1 . .
    C C13 0.0257(3) 0.8221(11) 0.8822(9) 0.046(3) Uani d . 1 1 . .
    H H13A 0.0331 0.7946 0.9594 0.055 Uiso calc R 1 1 . .
    H H13B 0.0011 0.8540 0.8677 0.055 Uiso calc R 1 1 . .
    C C14 0.0244(3) 0.7078(11) 0.8124(8) 0.044(3) Uani d . 1 1 . .
    C C15 0.0149(3) 0.7368(12) 0.6918(8) 0.050(3) Uani d . 1 1 . .
    H H15A -0.0077 0.7823 0.6705 0.074 Uiso calc R 1 1 . .
    H H15B 0.0126 0.6588 0.6504 0.074 Uiso calc R 1 1 . .
    H H15C 0.0336 0.7883 0.6764 0.074 Uiso calc R 1 1 . .
    C C16 -0.0048(3) 0.6221(11) 0.8330(10) 0.052(3) Uani d . 1 1 . .
    H H16A -0.0275 0.6674 0.8157 0.077 Uiso calc R 1 1 . .
    H H16B 0.0017 0.5968 0.9099 0.077 Uiso calc R 1 1 . .
    H H16C -0.0073 0.5478 0.7866 0.077 Uiso calc R 1 1 . .
    C C17 0.0985(2) 0.6748(10) 0.6461(7) 0.032(2) Uani d . 1 1 . .
    C C18 0.0854(3) 0.6584(11) 0.5271(8) 0.048(3) Uani d . 1 1 . .
    H H18A 0.0836 0.7400 0.4913 0.072 Uiso calc R 1 1 . .
    H H18B 0.0620 0.6186 0.5087 0.072 Uiso calc R 1 1 . .
    H H18C 0.1021 0.6055 0.5020 0.072 Uiso calc R 1 1 . .
    C C19 0.1620(3) -0.0105(10) 0.5713(8) 0.035(2) Uani d . 1 1 . .
    H H19A 0.1632 -0.0812 0.5224 0.042 Uiso calc R 1 1 . .
    H H19B 0.1725 -0.0380 0.6476 0.042 Uiso calc R 1 1 . .
    C C20 0.1242(3) 0.0269(9) 0.5555(7) 0.032(2) Uani d . 1 1 . .
    H H20A 0.1230 0.0948 0.6070 0.039 Uiso calc R 1 1 . .
    H H20B 0.1105 -0.0451 0.5710 0.039 Uiso calc R 1 1 . .
    C C21 0.0459(3) 0.0195(12) 0.4434(10) 0.050(3) Uani d . 1 1 . .
    H H21A 0.0217 0.0536 0.4274 0.076 Uiso calc R 1 1 . .
    H H21B 0.0541 -0.0033 0.5208 0.076 Uiso calc R 1 1 . .
    H H21C 0.0458 -0.0548 0.3984 0.076 Uiso calc R 1 1 . .
    C C22 0.0707(2) 0.1173(9) 0.4179(8) 0.031(2) Uani d . 1 1 . .
    H H22 0.0708 0.1916 0.4657 0.037 Uiso calc R 1 1 . .
    C C23 0.0572(3) 0.1594(9) 0.2984(8) 0.034(3) Uani d . 1 1 . .
    H H23 0.0406 0.1089 0.2472 0.041 Uiso calc R 1 1 . .
    C C24 0.0699(2) 0.2805(9) 0.2615(7) 0.030(2) Uani d . 1 1 . .
    C C25 0.0472(3) 0.3110(10) 0.1480(7) 0.037(2) Uani d . 1 1 . .
    H H25A 0.0223 0.3174 0.1484 0.055 Uiso calc R 1 1 . .
    H H25B 0.0497 0.2448 0.0975 0.055 Uiso calc R 1 1 . .
    H H25C 0.0550 0.3907 0.1244 0.055 Uiso calc R 1 1 . .
    C C26 0.0673(3) 0.3873(10) 0.3381(8) 0.036(2) Uani d . 1 1 . .
    H H26A 0.0424 0.3987 0.3376 0.053 Uiso calc R 1 1 . .
    H H26B 0.0762 0.4644 0.3134 0.053 Uiso calc R 1 1 . .
    H H26C 0.0816 0.3675 0.4123 0.053 Uiso calc R 1 1 . .
    C C27 0.1164(2) 0.2028(10) 0.1725(7) 0.035(2) Uani d . 1 1 . .
    H H27A 0.1079 0.2534 0.1052 0.042 Uiso calc R 1 1 . .
    H H27B 0.1034 0.1224 0.1607 0.042 Uiso calc R 1 1 . .
    C C28 0.1563(2) 0.1789(10) 0.1958(7) 0.034(2) Uani d . 1 1 . .
    H H28A 0.1612 0.1367 0.1325 0.041 Uiso calc R 1 1 . .
    H H28B 0.1692 0.2593 0.2076 0.041 Uiso calc R 1 1 . .
    C C29 0.2221(3) 0.0238(12) 0.2412(8) 0.047(3) Uani d . 1 1 . .
    H H29A 0.2155 0.0756 0.1752 0.070 Uiso calc R 1 1 . .
    H H29B 0.2118 -0.0596 0.2244 0.070 Uiso calc R 1 1 . .
    H H29C 0.2481 0.0170 0.2671 0.070 Uiso calc R 1 1 . .
    C C30 0.2081(2) 0.0837(10) 0.3294(7) 0.029(2) Uani d . 1 1 . .
    H H30 0.2194 0.1678 0.3463 0.035 Uiso calc R 1 1 . .
    C C31 0.2191(3) 0.0053(10) 0.4327(8) 0.034(2) Uani d . 1 1 . .
    H H31A 0.2434 -0.0264 0.4399 0.040 Uiso calc R 1 1 . .
    H H31B 0.2032 -0.0682 0.4219 0.040 Uiso calc R 1 1 . .
    C C32 0.2191(2) 0.0661(9) 0.5430(8) 0.032(2) Uani d . 1 1 . .
    C C33 0.2399(2) 0.1878(11) 0.5590(8) 0.037(2) Uani d . 1 1 . .
    H H33A 0.2403 0.2240 0.6299 0.055 Uiso calc R 1 1 . .
    H H33B 0.2285 0.2463 0.5007 0.055 Uiso calc R 1 1 . .
    H H33C 0.2643 0.1715 0.5567 0.055 Uiso calc R 1 1 . .
    C C34 0.2379(3) -0.0269(11) 0.6321(8) 0.049(3) Uani d . 1 1 . .
    H H34A 0.2393 0.0084 0.7041 0.074 Uiso calc R 1 1 . .
    H H34B 0.2619 -0.0435 0.6263 0.074 Uiso calc R 1 1 . .
    H H34C 0.2244 -0.1051 0.6228 0.074 Uiso calc R 1 1 . .
    C C35 0.1642(2) 0.4109(9) 0.4931(8) 0.032(2) Uani d . 1 1 . .
    C C36 0.1752(3) 0.5416(11) 0.5329(10) 0.048(3) Uani d . 1 1 . .
    H H36A 0.1595 0.5724 0.5753 0.073 Uiso calc R 1 1 . .
    H H36B 0.1734 0.5966 0.4701 0.073 Uiso calc R 1 1 . .
    H H36C 0.1998 0.5406 0.5791 0.073 Uiso calc R 1 1 . .
loop_
    _atom_site_aniso_label
    _atom_site_aniso_U_11
    _atom_site_aniso_U_22
    _atom_site_aniso_U_33
    _atom_site_aniso_U_12
    _atom_site_aniso_U_13
    _atom_site_aniso_U_23
    Zn1 0.0287(6) 0.0284(6) 0.0229(5) 0.0029(5) 0.0119(4) 0.0016(5)
    Zn2 0.0314(6) 0.0273(6) 0.0274(5) -0.0005(5) 0.0143(5) 0.0007(5)
    Cl1 0.0435(16) 0.0404(16) 0.0548(16) -0.0081(13) 0.0254(14) -0.0079(12)
    Cl2 0.0394(14) 0.0359(14) 0.0314(11) 0.0029(12) 0.0092(10) -0.0040(11)
    Cl3 0.0541(17) 0.0345(15) 0.0340(12) -0.0088(12) 0.0244(12) -0.0074(11)
    Na1 0.036(2) 0.039(2) 0.040(2) 0.0006(18) 0.0160(18) -0.0010(18)
    O1 0.047(4) 0.024(4) 0.025(3) -0.001(3) 0.015(3) -0.002(3)
    O2 0.042(4) 0.035(4) 0.037(4) 0.017(3) 0.019(3) 0.015(3)
    O3 0.037(4) 0.038(4) 0.046(4) -0.004(3) 0.019(3) -0.001(3)
    O4 0.038(4) 0.029(4) 0.046(4) 0.002(3) 0.014(3) -0.004(3)
    O5 0.064(6) 0.088(8) 0.065(5) -0.024(5) 0.007(4) 0.009(5)
    O6 0.063(6) 0.091(7) 0.047(5) -0.019(5) 0.019(4) -0.005(5)
    O7 0.057(6) 0.127(10) 0.150(10) 0.021(6) 0.039(7) -0.050(9)
    O8 0.107(8) 0.065(7) 0.096(7) -0.036(6) 0.034(6) -0.001(6)
    O9 0.050(5) 0.064(5) 0.038(4) -0.020(4) -0.004(3) -0.008(4)
    O10 0.064(5) 0.037(5) 0.063(5) 0.016(4) 0.000(4) -0.009(4)
    O11 0.053(5) 0.111(9) 0.073(5) 0.029(5) 0.029(4) -0.003(6)
    O12 0.081(6) 0.074(6) 0.031(4) -0.036(5) 0.013(4) -0.008(4)
    O13 0.088(6) 0.038(5) 0.065(5) -0.021(4) 0.032(5) -0.011(4)
    O14 0.166(10) 0.068(7) 0.032(4) -0.005(7) 0.005(5) -0.020(4)
    O15 0.175(11) 0.069(7) 0.071(6) -0.049(7) 0.088(7) -0.017(5)
    O16 0.057(7) 0.082(9) 0.244(16) 0.005(6) 0.023(9) -0.031(10)
    N1 0.015(4) 0.030(5) 0.028(4) -0.006(3) -0.001(3) -0.011(3)
    N2 0.033(5) 0.030(5) 0.021(4) 0.004(4) 0.006(3) -0.001(3)
    N3 0.025(4) 0.037(5) 0.027(4) 0.002(4) 0.010(3) 0.002(4)
    N4 0.021(4) 0.027(5) 0.026(4) -0.004(3) 0.005(3) 0.000(3)
    N5 0.022(4) 0.035(5) 0.031(4) -0.006(4) 0.013(3) -0.008(4)
    N6 0.028(4) 0.024(4) 0.024(4) 0.001(4) 0.010(3) 0.000(3)
    N7 0.034(4) 0.024(5) 0.029(4) 0.005(4) 0.012(3) 0.002(3)
    N8 0.042(5) 0.024(4) 0.030(4) -0.010(4) 0.018(4) -0.001(3)
    C1 0.043(7) 0.037(6) 0.038(6) -0.011(5) 0.015(5) -0.002(5)
    C2 0.074(9) 0.026(6) 0.036(6) -0.007(6) 0.028(6) 0.003(5)
    C3 0.037(7) 0.059(8) 0.036(6) 0.009(5) 0.001(5) 0.019(5)
    C4 0.041(7) 0.039(7) 0.029(5) 0.016(5) 0.013(5) 0.003(5)
    C5 0.033(6) 0.051(8) 0.040(5) 0.007(5) 0.017(4) -0.005(5)
    C6 0.020(5) 0.046(7) 0.030(5) -0.001(5) 0.011(4) -0.003(5)
    C7 0.029(6) 0.056(8) 0.045(6) -0.008(5) 0.012(5) 0.001(5)
    C8 0.033(6) 0.045(8) 0.037(5) -0.001(5) 0.013(4) -0.004(5)
    C9 0.053(7) 0.037(7) 0.034(5) -0.010(5) 0.024(5) -0.012(5)
    C10 0.021(5) 0.028(6) 0.042(5) -0.014(4) 0.011(4) -0.009(4)
    C11 0.039(6) 0.044(7) 0.053(7) 0.017(5) 0.023(5) -0.006(5)
    C12 0.032(6) 0.039(6) 0.042(6) 0.006(5) 0.014(5) -0.009(5)
    C13 0.038(6) 0.062(8) 0.041(6) 0.008(6) 0.017(5) -0.010(6)
    C14 0.046(7) 0.046(7) 0.049(6) -0.003(5) 0.026(5) -0.012(5)
    C15 0.055(7) 0.045(7) 0.042(6) 0.014(6) 0.001(5) -0.010(6)
    C16 0.036(7) 0.051(8) 0.074(8) -0.019(6) 0.025(6) -0.020(6)
    C17 0.032(6) 0.047(7) 0.019(4) -0.011(5) 0.008(4) -0.008(5)
    C18 0.054(7) 0.054(8) 0.029(5) -0.006(6) 0.002(5) -0.013(5)
    C19 0.038(6) 0.043(7) 0.027(5) -0.017(5) 0.013(4) -0.006(4)
    C20 0.043(6) 0.031(6) 0.032(5) -0.007(5) 0.025(5) -0.002(4)
    C21 0.039(7) 0.058(8) 0.062(7) -0.014(6) 0.027(6) -0.005(6)
    C22 0.030(6) 0.027(6) 0.039(6) -0.004(5) 0.016(5) 0.003(4)
    C23 0.040(6) 0.035(7) 0.029(5) -0.008(5) 0.010(5) -0.007(4)
    C24 0.024(5) 0.031(6) 0.028(5) 0.012(4) -0.002(4) 0.008(4)
    C25 0.035(6) 0.044(7) 0.026(5) 0.004(5) 0.000(4) 0.000(5)
    C26 0.042(6) 0.033(6) 0.032(5) 0.000(5) 0.008(5) 0.000(5)
    C27 0.039(6) 0.041(6) 0.023(4) 0.010(5) 0.005(4) -0.001(5)
    C28 0.027(5) 0.046(7) 0.032(5) -0.002(5) 0.014(4) -0.001(5)
    C29 0.033(6) 0.078(9) 0.036(6) 0.011(6) 0.018(5) -0.007(6)
    C30 0.019(5) 0.037(6) 0.029(5) -0.001(4) 0.000(4) -0.009(4)
    C31 0.023(6) 0.035(6) 0.043(6) 0.011(4) 0.010(5) 0.008(5)
    C32 0.024(5) 0.036(6) 0.038(5) -0.007(4) 0.012(4) -0.007(5)
    C33 0.017(5) 0.054(7) 0.041(5) -0.006(5) 0.010(4) -0.009(6)
    C34 0.059(8) 0.060(8) 0.034(6) 0.006(6) 0.021(5) 0.003(5)
    C35 0.025(6) 0.033(6) 0.036(5) -0.014(5) 0.006(5) -0.012(5)
    C36 0.036(7) 0.045(7) 0.067(8) -0.001(5) 0.020(6) -0.016(6)
loop_
    _geom_bond_atom_site_label_1
    _geom_bond_atom_site_label_2
    _geom_bond_site_symmetry_2
    _geom_bond_distance
    _geom_bond_publ_flag
    Zn1 O1 . 2.032(6) ?
    Zn1 N4 . 2.116(7) ?
    Zn1 N2 . 2.118(7) ?
    Zn1 N3 . 2.166(8) ?
    Zn1 N1 . 2.172(7) ?
    Zn1 O2 . 2.616(7) ?
    Zn2 N6 . 2.099(7) ?
    Zn2 N8 . 2.145(7) ?
    Zn2 N5 . 2.153(8) ?
    Zn2 O4 . 2.161(7) ?
    Zn2 N7 . 2.190(7) ?
    Zn2 O3 . 2.323(7) ?
    Cl1 O7 . 1.396(10) ?
    Cl1 O8 . 1.405(10) ?
    Cl1 O6 . 1.428(8) ?
    Cl1 O5 . 1.486(9) ?
    Cl2 O11 . 1.411(7) ?
    Cl2 O12 . 1.422(7) ?
    Cl2 O9 . 1.437(7) ?
    Cl2 O10 . 1.437(8) ?
    Cl3 O14 . 1.376(8) ?
    Cl3 O16 . 1.407(11) ?
    Cl3 O13 . 1.414(8) ?
    Cl3 O15 . 1.426(8) ?
    Na1 O2 . 2.254(8) ?
    Na1 O3 . 2.288(7) ?
    Na1 O10 . 2.452(9) ?
    Na1 O6 . 2.462(9) ?
    Na1 O5 . 2.498(9) ?
    Na1 O9 . 2.612(9) ?
    O1 C17 . 1.248(11) ?
    O2 C17 . 1.262(12) ?
    O3 C35 . 1.272(11) ?
    O4 C35 . 1.269(11) ?
    N1 C1 . 1.496(12) ?
    N1 C14 . 1.509(13) ?
    N1 H1 . 0.8800 ?
    N2 C2 . 1.466(13) ?
    N2 C4 . 1.492(12) ?
    N2 H2 . 0.8800 ?
    N3 C9 . 1.490(12) ?
    N3 C6 . 1.516(12) ?
    N3 H3 . 0.8800 ?
    N4 C12 . 1.433(12) ?
    N4 C10 . 1.491(11) ?
    N4 H4 . 0.8800 ?
    N5 C32 . 1.484(11) ?
    N5 C19 . 1.487(12) ?
    N5 H5 . 0.8800 ?
    N6 C22 . 1.503(12) ?
    N6 C20 . 1.509(11) ?
    N6 H6 . 0.8800 ?
    N7 C27 . 1.472(11) ?
    N7 C24 . 1.524(11) ?
    N7 H7 . 0.8800 ?
    N8 C28 . 1.451(12) ?
    N8 C30 . 1.512(12) ?
    N8 H8 . 0.8800 ?
    C1 C2 . 1.515(15) ?
    C1 H1A . 0.9900 ?
    C1 H1B . 0.9900 ?
    C2 H2A . 0.9900 ?
    C2 H2B . 0.9900 ?
    C3 C4 . 1.513(13) ?
    C3 H3A . 0.9800 ?
    C3 H3B . 0.9800 ?
    C3 H3C . 0.9800 ?
    C4 C5 . 1.529(15) ?
    C4 H4A . 1.0000 ?
    C5 C6 . 1.542(14) ?
    C5 H5A . 0.9900 ?
    C5 H5B . 0.9900 ?
    C6 C7 . 1.505(14) ?
    C6 C8 . 1.543(13) ?
    C7 H7A . 0.9800 ?
    C7 H7B . 0.9800 ?
    C7 H7C . 0.9800 ?
    C8 H8A . 0.9800 ?
    C8 H8B . 0.9800 ?
    C8 H8C . 0.9800 ?
    C9 C10 . 1.506(14) ?
    C9 H9A . 0.9900 ?
    C9 H9B . 0.9900 ?
    C10 H10A . 0.9900 ?
    C10 H10B . 0.9900 ?
    C11 C12 . 1.559(14) ?
    C11 H11A . 0.9800 ?
    C11 H11B . 0.9800 ?
    C11 H11C . 0.9800 ?
    C12 C13 . 1.525(15) ?
    C12 H12 . 1.0000 ?
    C13 C14 . 1.506(15) ?
    C13 H13A . 0.9900 ?
    C13 H13B . 0.9900 ?
    C14 C15 . 1.509(14) ?
    C14 C16 . 1.545(14) ?
    C15 H15A . 0.9800 ?
    C15 H15B . 0.9800 ?
    C15 H15C . 0.9800 ?
    C16 H16A . 0.9800 ?
    C16 H16B . 0.9800 ?
    C16 H16C . 0.9800 ?
    C17 C18 . 1.471(12) ?
    C18 H18A . 0.9800 ?
    C18 H18B . 0.9800 ?
    C18 H18C . 0.9800 ?
    C19 C20 . 1.490(14) ?
    C19 H19A . 0.9900 ?
    C19 H19B . 0.9900 ?
    C20 H20A . 0.9900 ?
    C20 H20B . 0.9900 ?
    C21 C22 . 1.524(14) ?
    C21 H21A . 0.9800 ?
    C21 H21B . 0.9800 ?
    C21 H21C . 0.9800 ?
    C22 C23 . 1.535(13) ?
    C22 H22 . 1.0000 ?
    C23 C24 . 1.511(14) ?
    C23 H23 . 0.9500 ?
    C24 C25 . 1.508(12) ?
    C24 C26 . 1.526(13) ?
    C25 H25A . 0.9800 ?
    C25 H25B . 0.9800 ?
    C25 H25C . 0.9800 ?
    C26 H26A . 0.9800 ?
    C26 H26B . 0.9800 ?
    C26 H26C . 0.9800 ?
    C27 C28 . 1.528(12) ?
    C27 H27A . 0.9900 ?
    C27 H27B . 0.9900 ?
    C28 H28A . 0.9900 ?
    C28 H28B . 0.9900 ?
    C29 C30 . 1.522(12) ?
    C29 H29A . 0.9800 ?
    C29 H29B . 0.9800 ?
    C29 H29C . 0.9800 ?
    C30 C31 . 1.519(13) ?
    C30 H30 . 1.0000 ?
    C31 C32 . 1.550(13) ?
    C31 H31A . 0.9900 ?
    C31 H31B . 0.9900 ?
    C32 C33 . 1.519(14) ?
    C32 C34 . 1.536(14) ?
    C33 H33A . 0.9800 ?
    C33 H33B . 0.9800 ?
    C33 H33C . 0.9800 ?
    C34 H34A . 0.9800 ?
    C34 H34B . 0.9800 ?
    C34 H34C . 0.9800 ?
    C35 C36 . 1.510(15) ?
    C36 H36A . 0.9800 ?
    C36 H36B . 0.9800 ?
    C36 H36C . 0.9800 ?
loop_
    _geom_angle_atom_site_label_1
    _geom_angle_atom_site_label_2
    _geom_angle_atom_site_label_3
    _geom_angle_site_symmetry_1
    _geom_angle_site_symmetry_3
    _geom_angle
    _geom_angle_publ_flag
    O1 Zn1 N4 . . 106.1(3) ?
    O1 Zn1 N2 . . 147.2(3) ?
    N4 Zn1 N2 . . 106.6(3) ?
    O1 Zn1 N3 . . 89.2(3) ?
    N4 Zn1 N3 . . 84.7(3) ?
    N2 Zn1 N3 . . 91.1(3) ?
    O1 Zn1 N1 . . 96.2(3) ?
    N4 Zn1 N1 . . 92.4(3) ?
    N2 Zn1 N1 . . 85.1(3) ?
    N3 Zn1 N1 . . 174.4(3) ?
    N6 Zn2 N8 . . 106.9(3) ?
    N6 Zn2 N5 . . 84.7(3) ?
    N8 Zn2 N5 . . 93.6(3) ?
    N6 Zn2 O4 . . 155.9(3) ?
    N8 Zn2 O4 . . 96.6(3) ?
    N5 Zn2 O4 . . 99.3(3) ?
    N6 Zn2 N7 . . 92.0(3) ?
    N8 Zn2 N7 . . 83.2(3) ?
    N5 Zn2 N7 . . 174.5(3) ?
    O4 Zn2 N7 . . 85.5(3) ?
    N6 Zn2 O3 . . 98.4(3) ?
    N8 Zn2 O3 . . 154.6(3) ?
    N5 Zn2 O3 . . 86.0(3) ?
    O4 Zn2 O3 . . 58.6(2) ?
    N7 Zn2 O3 . . 98.8(3) ?
    O7 Cl1 O8 . . 110.2(7) ?
    O7 Cl1 O6 . . 110.1(7) ?
    O8 Cl1 O6 . . 110.9(6) ?
    O7 Cl1 O5 . . 108.1(6) ?
    O8 Cl1 O5 . . 110.2(6) ?
    O6 Cl1 O5 . . 107.4(5) ?
    O11 Cl2 O12 . . 109.4(5) ?
    O11 Cl2 O9 . . 110.2(5) ?
    O12 Cl2 O9 . . 112.0(5) ?
    O11 Cl2 O10 . . 107.9(6) ?
    O12 Cl2 O10 . . 109.8(5) ?
    O9 Cl2 O10 . . 107.4(5) ?
    O14 Cl3 O16 . . 107.1(8) ?
    O14 Cl3 O13 . . 113.3(6) ?
    O16 Cl3 O13 . . 111.2(6) ?
    O14 Cl3 O15 . . 108.4(6) ?
    O16 Cl3 O15 . . 106.7(8) ?
    O13 Cl3 O15 . . 109.9(5) ?
    O2 Na1 O3 . . 112.0(3) ?
    O2 Na1 O10 . . 95.6(3) ?
    O3 Na1 O10 . . 95.4(3) ?
    O2 Na1 O6 . . 90.0(3) ?
    O3 Na1 O6 . . 98.3(3) ?
    O10 Na1 O6 . . 162.0(3) ?
    O2 Na1 O5 . . 95.9(3) ?
    O3 Na1 O5 . . 143.0(3) ?
    O10 Na1 O5 . . 105.8(3) ?
    O6 Na1 O5 . . 56.5(3) ?
    O2 Na1 O9 . . 146.9(3) ?
    O3 Na1 O9 . . 86.9(3) ?
    O10 Na1 O9 . . 54.3(2) ?
    O6 Na1 O9 . . 114.7(3) ?
    O5 Na1 O9 . . 81.6(3) ?
    C17 O1 Zn1 . . 105.0(6) ?
    C17 O2 Na1 . . 139.5(6) ?
    C35 O3 Na1 . . 131.1(6) ?
    C35 O3 Zn2 . . 87.1(5) ?
    Na1 O3 Zn2 . . 141.0(3) ?
    C35 O4 Zn2 . . 94.5(6) ?
    Cl1 O5 Na1 . . 96.4(4) ?
    Cl1 O6 Na1 . . 99.6(4) ?
    Cl2 O9 Na1 . . 95.6(4) ?
    Cl2 O10 Na1 . . 102.6(4) ?
    C1 N1 C14 . . 115.8(7) ?
    C1 N1 Zn1 . . 103.3(5) ?
    C14 N1 Zn1 . . 117.3(6) ?
    C1 N1 H1 . . 106.6 ?
    C14 N1 H1 . . 106.6 ?
    Zn1 N1 H1 . . 106.6 ?
    C2 N2 C4 . . 114.8(8) ?
    C2 N2 Zn1 . . 104.2(6) ?
    C4 N2 Zn1 . . 118.0(5) ?
    C2 N2 H2 . . 106.3 ?
    C4 N2 H2 . . 106.3 ?
    Zn1 N2 H2 . . 106.3 ?
    C9 N3 C6 . . 114.8(7) ?
    C9 N3 Zn1 . . 104.9(6) ?
    C6 N3 Zn1 . . 119.8(6) ?
    C9 N3 H3 . . 105.4 ?
    C6 N3 H3 . . 105.4 ?
    Zn1 N3 H3 . . 105.4 ?
    C12 N4 C10 . . 116.7(8) ?
    C12 N4 Zn1 . . 117.7(6) ?
    C10 N4 Zn1 . . 103.4(5) ?
    C12 N4 H4 . . 106.0 ?
    C10 N4 H4 . . 106.0 ?
    Zn1 N4 H4 . . 106.0 ?
    C32 N5 C19 . . 114.6(8) ?
    C32 N5 Zn2 . . 119.8(5) ?
    C19 N5 Zn2 . . 105.4(6) ?
    C32 N5 H5 . . 105.3 ?
    C19 N5 H5 . . 105.3 ?
    Zn2 N5 H5 . . 105.3 ?
    C22 N6 C20 . . 113.9(6) ?
    C22 N6 Zn2 . . 118.6(5) ?
    C20 N6 Zn2 . . 103.9(5) ?
    C22 N6 H6 . . 106.6 ?
    C20 N6 H6 . . 106.6 ?
    Zn2 N6 H6 . . 106.6 ?
    C27 N7 C24 . . 115.6(7) ?
    C27 N7 Zn2 . . 104.9(5) ?
    C24 N7 Zn2 . . 119.4(5) ?
    C27 N7 H7 . . 105.2 ?
    C24 N7 H7 . . 105.2 ?
    Zn2 N7 H7 . . 105.2 ?
    C28 N8 C30 . . 113.6(7) ?
    C28 N8 Zn2 . . 103.8(6) ?
    C30 N8 Zn2 . . 114.1(5) ?
    C28 N8 H8 . . 108.3 ?
    C30 N8 H8 . . 108.3 ?
    Zn2 N8 H8 . . 108.3 ?
    N1 C1 C2 . . 109.5(8) ?
    N1 C1 H1A . . 109.8 ?
    C2 C1 H1A . . 109.8 ?
    N1 C1 H1B . . 109.8 ?
    C2 C1 H1B . . 109.8 ?
    H1A C1 H1B . . 108.2 ?
    N2 C2 C1 . . 111.1(8) ?
    N2 C2 H2A . . 109.4 ?
    C1 C2 H2A . . 109.4 ?
    N2 C2 H2B . . 109.4 ?
    C1 C2 H2B . . 109.4 ?
    H2A C2 H2B . . 108.0 ?
    C4 C3 H3A . . 109.5 ?
    C4 C3 H3B . . 109.5 ?
    H3A C3 H3B . . 109.5 ?
    C4 C3 H3C . . 109.5 ?
    H3A C3 H3C . . 109.5 ?
    H3B C3 H3C . . 109.5 ?
    N2 C4 C3 . . 111.9(8) ?
    N2 C4 C5 . . 111.2(8) ?
    C3 C4 C5 . . 110.5(9) ?
    N2 C4 H4A . . 107.7 ?
    C3 C4 H4A . . 107.7 ?
    C5 C4 H4A . . 107.7 ?
    C4 C5 C6 . . 119.2(8) ?
    C4 C5 H5A . . 107.5 ?
    C6 C5 H5A . . 107.5 ?
    C4 C5 H5B . . 107.5 ?
    C6 C5 H5B . . 107.5 ?
    H5A C5 H5B . . 107.0 ?
    C7 C6 N3 . . 110.7(9) ?
    C7 C6 C8 . . 111.3(8) ?
    N3 C6 C8 . . 105.5(7) ?
    C7 C6 C5 . . 109.1(8) ?
    N3 C6 C5 . . 109.9(7) ?
    C8 C6 C5 . . 110.2(8) ?
    C6 C7 H7A . . 109.5 ?
    C6 C7 H7B . . 109.5 ?
    H7A C7 H7B . . 109.5 ?
    C6 C7 H7C . . 109.5 ?
    H7A C7 H7C . . 109.5 ?
    H7B C7 H7C . . 109.5 ?
    C6 C8 H8A . . 109.5 ?
    C6 C8 H8B . . 109.5 ?
    H8A C8 H8B . . 109.5 ?
    C6 C8 H8C . . 109.5 ?
    H8A C8 H8C . . 109.5 ?
    H8B C8 H8C . . 109.5 ?
    N3 C9 C10 . . 108.1(8) ?
    N3 C9 H9A . . 110.1 ?
    C10 C9 H9A . . 110.1 ?
    N3 C9 H9B . . 110.1 ?
    C10 C9 H9B . . 110.1 ?
    H9A C9 H9B . . 108.4 ?
    N4 C10 C9 . . 111.5(8) ?
    N4 C10 H10A . . 109.3 ?
    C9 C10 H10A . . 109.3 ?
    N4 C10 H10B . . 109.3 ?
    C9 C10 H10B . . 109.3 ?
    H10A C10 H10B . . 108.0 ?
    C12 C11 H11A . . 109.5 ?
    C12 C11 H11B . . 109.5 ?
    H11A C11 H11B . . 109.5 ?
    C12 C11 H11C . . 109.5 ?
    H11A C11 H11C . . 109.5 ?
    H11B C11 H11C . . 109.5 ?
    N4 C12 C13 . . 113.2(9) ?
    N4 C12 C11 . . 112.6(8) ?
    C13 C12 C11 . . 109.9(8) ?
    N4 C12 H12 . . 106.9 ?
    C13 C12 H12 . . 106.9 ?
    C11 C12 H12 . . 106.9 ?
    C14 C13 C12 . . 120.2(8) ?
    C14 C13 H13A . . 107.3 ?
    C12 C13 H13A . . 107.3 ?
    C14 C13 H13B . . 107.3 ?
    C12 C13 H13B . . 107.3 ?
    H13A C13 H13B . . 106.9 ?
    C13 C14 N1 . . 111.6(8) ?
    C13 C14 C15 . . 113.1(10) ?
    N1 C14 C15 . . 107.3(7) ?
    C13 C14 C16 . . 106.8(8) ?
    N1 C14 C16 . . 109.9(9) ?
    C15 C14 C16 . . 108.1(9) ?
    C14 C15 H15A . . 109.5 ?
    C14 C15 H15B . . 109.5 ?
    H15A C15 H15B . . 109.5 ?
    C14 C15 H15C . . 109.5 ?
    H15A C15 H15C . . 109.5 ?
    H15B C15 H15C . . 109.5 ?
    C14 C16 H16A . . 109.5 ?
    C14 C16 H16B . . 109.5 ?
    H16A C16 H16B . . 109.5 ?
    C14 C16 H16C . . 109.5 ?
    H16A C16 H16C . . 109.5 ?
    H16B C16 H16C . . 109.5 ?
    O1 C17 O2 . . 121.9(8) ?
    O1 C17 C18 . . 119.1(10) ?
    O2 C17 C18 . . 119.0(10) ?
    C17 C18 H18A . . 109.5 ?
    C17 C18 H18B . . 109.5 ?
    H18A C18 H18B . . 109.5 ?
    C17 C18 H18C . . 109.5 ?
    H18A C18 H18C . . 109.5 ?
    H18B C18 H18C . . 109.5 ?
    C20 C19 N5 . . 109.7(8) ?
    C20 C19 H19A . . 109.7 ?
    N5 C19 H19A . . 109.7 ?
    C20 C19 H19B . . 109.7 ?
    N5 C19 H19B . . 109.7 ?
    H19A C19 H19B . . 108.2 ?
    C19 C20 N6 . . 110.1(7) ?
    C19 C20 H20A . . 109.6 ?
    N6 C20 H20A . . 109.6 ?
    C19 C20 H20B . . 109.6 ?
    N6 C20 H20B . . 109.6 ?
    H20A C20 H20B . . 108.2 ?
    C22 C21 H21A . . 109.5 ?
    C22 C21 H21B . . 109.5 ?
    H21A C21 H21B . . 109.5 ?
    C22 C21 H21C . . 109.5 ?
    H21A C21 H21C . . 109.5 ?
    H21B C21 H21C . . 109.5 ?
    N6 C22 C21 . . 112.3(8) ?
    N6 C22 C23 . . 109.3(7) ?
    C21 C22 C23 . . 110.4(8) ?
    N6 C22 H22 . . 108.2 ?
    C21 C22 H22 . . 108.2 ?
    C23 C22 H22 . . 108.2 ?
    C24 C23 C22 . . 120.5(8) ?
    C24 C23 H23 . . 119.7 ?
    C22 C23 H23 . . 119.7 ?
    C25 C24 C23 . . 109.1(8) ?
    C25 C24 C26 . . 108.9(8) ?
    C23 C24 C26 . . 110.9(7) ?
    C25 C24 N7 . . 111.4(7) ?
    C23 C24 N7 . . 109.9(7) ?
    C26 C24 N7 . . 106.7(7) ?
    C24 C25 H25A . . 109.5 ?
    C24 C25 H25B . . 109.5 ?
    H25A C25 H25B . . 109.5 ?
    C24 C25 H25C . . 109.5 ?
    H25A C25 H25C . . 109.5 ?
    H25B C25 H25C . . 109.5 ?
    C24 C26 H26A . . 109.5 ?
    C24 C26 H26B . . 109.5 ?
    H26A C26 H26B . . 109.5 ?
    C24 C26 H26C . . 109.5 ?
    H26A C26 H26C . . 109.5 ?
    H26B C26 H26C . . 109.5 ?
    N7 C27 C28 . . 109.9(7) ?
    N7 C27 H27A . . 109.7 ?
    C28 C27 H27A . . 109.7 ?
    N7 C27 H27B . . 109.7 ?
    C28 C27 H27B . . 109.7 ?
    H27A C27 H27B . . 108.2 ?
    N8 C28 C27 . . 109.6(7) ?
    N8 C28 H28A . . 109.8 ?
    C27 C28 H28A . . 109.8 ?
    N8 C28 H28B . . 109.8 ?
    C27 C28 H28B . . 109.8 ?
    H28A C28 H28B . . 108.2 ?
    C30 C29 H29A . . 109.5 ?
    C30 C29 H29B . . 109.5 ?
    H29A C29 H29B . . 109.5 ?
    C30 C29 H29C . . 109.5 ?
    H29A C29 H29C . . 109.5 ?
    H29B C29 H29C . . 109.5 ?
    N8 C30 C29 . . 111.9(7) ?
    N8 C30 C31 . . 111.0(7) ?
    C29 C30 C31 . . 109.5(8) ?
    N8 C30 H30 . . 108.1 ?
    C29 C30 H30 . . 108.1 ?
    C31 C30 H30 . . 108.1 ?
    C30 C31 C32 . . 118.9(8) ?
    C30 C31 H31A . . 107.6 ?
    C32 C31 H31A . . 107.6 ?
    C30 C31 H31B . . 107.6 ?
    C32 C31 H31B . . 107.6 ?
    H31A C31 H31B . . 107.0 ?
    N5 C32 C33 . . 106.8(8) ?
    N5 C32 C34 . . 113.0(8) ?
    C33 C32 C34 . . 109.2(8) ?
    N5 C32 C31 . . 111.4(7) ?
    C33 C32 C31 . . 110.3(8) ?
    C34 C32 C31 . . 106.1(8) ?
    C32 C33 H33A . . 109.5 ?
    C32 C33 H33B . . 109.5 ?
    H33A C33 H33B . . 109.5 ?
    C32 C33 H33C . . 109.5 ?
    H33A C33 H33C . . 109.5 ?
    H33B C33 H33C . . 109.5 ?
    C32 C34 H34A . . 109.5 ?
    C32 C34 H34B . . 109.5 ?
    H34A C34 H34B . . 109.5 ?
    C32 C34 H34C . . 109.5 ?
    H34A C34 H34C . . 109.5 ?
    H34B C34 H34C . . 109.5 ?
    O4 C35 O3 . . 119.8(9) ?
    O4 C35 C36 . . 119.3(9) ?
    O3 C35 C36 . . 120.9(9) ?
    C35 C36 H36A . . 109.5 ?
    C35 C36 H36B . . 109.5 ?
    H36A C36 H36B . . 109.5 ?
    C35 C36 H36C . . 109.5 ?
    H36A C36 H36C . . 109.5 ?
    H36B C36 H36C . . 109.5 ?
loop_
    _geom_torsion_atom_site_label_1
    _geom_torsion_atom_site_label_2
    _geom_torsion_atom_site_label_3
    _geom_torsion_atom_site_label_4
    _geom_torsion_site_symmetry_1
    _geom_torsion_site_symmetry_2
    _geom_torsion_site_symmetry_3
    _geom_torsion_site_symmetry_4
    _geom_torsion
    _geom_torsion_publ_flag
    N4 Zn1 O1 C17 . . . . -160.9(6) ?
    N2 Zn1 O1 C17 . . . . 23.9(9) ?
    N3 Zn1 O1 C17 . . . . 114.8(6) ?
    N1 Zn1 O1 C17 . . . . -66.7(6) ?
    O3 Na1 O2 C17 . . . . 35.2(10) ?
    O10 Na1 O2 C17 . . . . 133.4(9) ?
    O6 Na1 O2 C17 . . . . -63.7(10) ?
    O5 Na1 O2 C17 . . . . -120.0(9) ?
    O9 Na1 O2 C17 . . . . 156.2(9) ?
    O2 Na1 O3 C35 . . . . 40.1(9) ?
    O10 Na1 O3 C35 . . . . -58.2(9) ?
    O6 Na1 O3 C35 . . . . 133.5(9) ?
    O5 Na1 O3 C35 . . . . 176.4(8) ?
    O9 Na1 O3 C35 . . . . -112.0(9) ?
    O2 Na1 O3 Zn2 . . . . -154.1(5) ?
    O10 Na1 O3 Zn2 . . . . 107.6(5) ?
    O6 Na1 O3 Zn2 . . . . -60.7(6) ?
    O5 Na1 O3 Zn2 . . . . -17.8(9) ?
    O9 Na1 O3 Zn2 . . . . 53.9(5) ?
    N6 Zn2 O3 C35 . . . . -171.8(6) ?
    N8 Zn2 O3 C35 . . . . 14.3(10) ?
    N5 Zn2 O3 C35 . . . . 104.1(6) ?
    O4 Zn2 O3 C35 . . . . 0.7(5) ?
    N7 Zn2 O3 C35 . . . . -78.5(6) ?
    N6 Zn2 O3 Na1 . . . . 18.8(6) ?
    N8 Zn2 O3 Na1 . . . . -155.1(6) ?
    N5 Zn2 O3 Na1 . . . . -65.2(5) ?
    O4 Zn2 O3 Na1 . . . . -168.7(6) ?
    N7 Zn2 O3 Na1 . . . . 112.2(5) ?
    N6 Zn2 O4 C35 . . . . 17.6(10) ?
    N8 Zn2 O4 C35 . . . . -174.9(6) ?
    N5 Zn2 O4 C35 . . . . -80.2(6) ?
    N7 Zn2 O4 C35 . . . . 102.5(6) ?
    O3 Zn2 O4 C35 . . . . -0.7(5) ?
    O7 Cl1 O5 Na1 . . . . -115.9(7) ?
    O8 Cl1 O5 Na1 . . . . 123.7(6) ?
    O6 Cl1 O5 Na1 . . . . 2.8(6) ?
    O2 Na1 O5 Cl1 . . . . 84.2(5) ?
    O3 Na1 O5 Cl1 . . . . -55.7(8) ?
    O10 Na1 O5 Cl1 . . . . -178.2(4) ?
    O6 Na1 O5 Cl1 . . . . -1.9(4) ?
    O9 Na1 O5 Cl1 . . . . -129.0(5) ?
    O7 Cl1 O6 Na1 . . . . 114.5(6) ?
    O8 Cl1 O6 Na1 . . . . -123.3(6) ?
    O5 Cl1 O6 Na1 . . . . -2.9(6) ?
    O2 Na1 O6 Cl1 . . . . -95.1(5) ?
    O3 Na1 O6 Cl1 . . . . 152.6(5) ?
    O10 Na1 O6 Cl1 . . . . 13.6(14) ?
    O5 Na1 O6 Cl1 . . . . 2.0(4) ?
    O9 Na1 O6 Cl1 . . . . 62.2(5) ?
    O11 Cl2 O9 Na1 . . . . -119.9(5) ?
    O12 Cl2 O9 Na1 . . . . 118.1(5) ?
    O10 Cl2 O9 Na1 . . . . -2.5(5) ?
    O2 Na1 O9 Cl2 . . . . -26.7(7) ?
    O3 Na1 O9 Cl2 . . . . 100.6(4) ?
    O10 Na1 O9 Cl2 . . . . 1.8(3) ?
    O6 Na1 O9 Cl2 . . . . -161.7(3) ?
    O5 Na1 O9 Cl2 . . . . -114.7(4) ?
    O11 Cl2 O10 Na1 . . . . 121.6(5) ?
    O12 Cl2 O10 Na1 . . . . -119.3(4) ?
    O9 Cl2 O10 Na1 . . . . 2.8(5) ?
    O2 Na1 O10 Cl2 . . . . 163.1(4) ?
    O3 Na1 O10 Cl2 . . . . -84.1(5) ?
    O6 Na1 O10 Cl2 . . . . 55.2(12) ?
    O5 Na1 O10 Cl2 . . . . 65.3(5) ?
    O9 Na1 O10 Cl2 . . . . -1.8(3) ?
    O1 Zn1 N1 C1 . . . . 160.3(5) ?
    N4 Zn1 N1 C1 . . . . -93.2(6) ?
    N2 Zn1 N1 C1 . . . . 13.2(6) ?
    O1 Zn1 N1 C14 . . . . -71.0(6) ?
    N4 Zn1 N1 C14 . . . . 35.5(6) ?
    N2 Zn1 N1 C14 . . . . 141.9(6) ?
    O1 Zn1 N2 C2 . . . . -77.7(8) ?
    N4 Zn1 N2 C2 . . . . 107.1(6) ?
    N3 Zn1 N2 C2 . . . . -168.1(6) ?
    N1 Zn1 N2 C2 . . . . 16.1(6) ?
    O1 Zn1 N2 C4 . . . . 51.0(9) ?
    N4 Zn1 N2 C4 . . . . -124.1(6) ?
    N3 Zn1 N2 C4 . . . . -39.3(7) ?
    N1 Zn1 N2 C4 . . . . 144.8(7) ?
    O1 Zn1 N3 C9 . . . . 119.1(6) ?
    N4 Zn1 N3 C9 . . . . 12.8(6) ?
    N2 Zn1 N3 C9 . . . . -93.7(6) ?
    O1 Zn1 N3 C6 . . . . -110.2(6) ?
    N4 Zn1 N3 C6 . . . . 143.5(6) ?
    N2 Zn1 N3 C6 . . . . 37.0(6) ?
    O1 Zn1 N4 C12 . . . . 59.3(7) ?
    N2 Zn1 N4 C12 . . . . -123.4(7) ?
    N3 Zn1 N4 C12 . . . . 147.0(7) ?
    N1 Zn1 N4 C12 . . . . -37.8(7) ?
    O1 Zn1 N4 C10 . . . . -71.0(6) ?
    N2 Zn1 N4 C10 . . . . 106.3(6) ?
    N3 Zn1 N4 C10 . . . . 16.7(5) ?
    N1 Zn1 N4 C10 . . . . -168.1(5) ?
    N6 Zn2 N5 C32 . . . . 140.2(7) ?
    N8 Zn2 N5 C32 . . . . 33.5(7) ?
    O4 Zn2 N5 C32 . . . . -63.8(7) ?
    O3 Zn2 N5 C32 . . . . -121.0(6) ?
    N6 Zn2 N5 C19 . . . . 9.3(6) ?
    N8 Zn2 N5 C19 . . . . -97.4(6) ?
    O4 Zn2 N5 C19 . . . . 165.3(5) ?
    O3 Zn2 N5 C19 . . . . 108.1(6) ?
    N8 Zn2 N6 C22 . . . . -121.1(6) ?
    N5 Zn2 N6 C22 . . . . 146.8(6) ?
    O4 Zn2 N6 C22 . . . . 45.9(10) ?
    N7 Zn2 N6 C22 . . . . -37.6(6) ?
    O3 Zn2 N6 C22 . . . . 61.6(6) ?
    N8 Zn2 N6 C20 . . . . 111.3(5) ?
    N5 Zn2 N6 C20 . . . . 19.2(5) ?
    O4 Zn2 N6 C20 . . . . -81.6(8) ?
    N7 Zn2 N6 C20 . . . . -165.1(5) ?
    O3 Zn2 N6 C20 . . . . -65.9(5) ?
    N6 Zn2 N7 C27 . . . . -98.7(6) ?
    N8 Zn2 N7 C27 . . . . 8.1(6) ?
    O4 Zn2 N7 C27 . . . . 105.3(6) ?
    O3 Zn2 N7 C27 . . . . 162.5(6) ?
    N6 Zn2 N7 C24 . . . . 32.9(7) ?
    N8 Zn2 N7 C24 . . . . 139.7(7) ?
    O4 Zn2 N7 C24 . . . . -123.1(6) ?
    O3 Zn2 N7 C24 . . . . -65.9(7) ?
    N6 Zn2 N8 C28 . . . . 112.4(5) ?
    N5 Zn2 N8 C28 . . . . -162.1(6) ?
    O4 Zn2 N8 C28 . . . . -62.3(6) ?
    N7 Zn2 N8 C28 . . . . 22.3(6) ?
    O3 Zn2 N8 C28 . . . . -74.0(9) ?
    N6 Zn2 N8 C30 . . . . -123.4(6) ?
    N5 Zn2 N8 C30 . . . . -37.9(6) ?
    O4 Zn2 N8 C30 . . . . 61.9(6) ?
    N7 Zn2 N8 C30 . . . . 146.5(6) ?
    O3 Zn2 N8 C30 . . . . 50.2(10) ?
    C14 N1 C1 C2 . . . . -169.8(8) ?
    Zn1 N1 C1 C2 . . . . -40.2(8) ?
    C4 N2 C2 C1 . . . . -174.7(7) ?
    Zn1 N2 C2 C1 . . . . -44.0(8) ?
    N1 C1 C2 N2 . . . . 60.3(10) ?
    C2 N2 C4 C3 . . . . -54.5(11) ?
    Zn1 N2 C4 C3 . . . . -178.0(7) ?
    C2 N2 C4 C5 . . . . -178.6(8) ?
    Zn1 N2 C4 C5 . . . . 57.8(9) ?
    N2 C4 C5 C6 . . . . -71.6(10) ?
    C3 C4 C5 C6 . . . . 163.4(8) ?
    C9 N3 C6 C7 . . . . -45.6(10) ?
    Zn1 N3 C6 C7 . . . . -171.8(6) ?
    C9 N3 C6 C8 . . . . -166.2(8) ?
    Zn1 N3 C6 C8 . . . . 67.7(8) ?
    C9 N3 C6 C5 . . . . 75.1(10) ?
    Zn1 N3 C6 C5 . . . . -51.1(9) ?
    C4 C5 C6 C7 . . . . -171.3(9) ?
    C4 C5 C6 N3 . . . . 67.0(11) ?
    C4 C5 C6 C8 . . . . -48.8(11) ?
    C6 N3 C9 C10 . . . . -173.6(8) ?
    Zn1 N3 C9 C10 . . . . -40.1(8) ?
    C12 N4 C10 C9 . . . . -176.3(8) ?
    Zn1 N4 C10 C9 . . . . -45.3(8) ?
    N3 C9 C10 N4 . . . . 60.6(10) ?
    C10 N4 C12 C13 . . . . 179.0(8) ?
    Zn1 N4 C12 C13 . . . . 55.1(10) ?
    C10 N4 C12 C11 . . . . -55.5(11) ?
    Zn1 N4 C12 C11 . . . . -179.5(6) ?
    N4 C12 C13 C14 . . . . -69.8(13) ?
    C11 C12 C13 C14 . . . . 163.3(10) ?
    C12 C13 C14 N1 . . . . 66.4(13) ?
    C12 C13 C14 C15 . . . . -54.8(13) ?
    C12 C13 C14 C16 . . . . -173.6(10) ?
    C1 N1 C14 C13 . . . . 72.2(10) ?
    Zn1 N1 C14 C13 . . . . -50.3(9) ?
    C1 N1 C14 C15 . . . . -163.4(9) ?
    Zn1 N1 C14 C15 . . . . 74.1(9) ?
    C1 N1 C14 C16 . . . . -46.1(11) ?
    Zn1 N1 C14 C16 . . . . -168.6(6) ?
    Zn1 O1 C17 O2 . . . . -11.8(10) ?
    Zn1 O1 C17 C18 . . . . 167.9(7) ?
    Na1 O2 C17 O1 . . . . -177.0(6) ?
    Na1 O2 C17 C18 . . . . 3.2(14) ?
    C32 N5 C19 C20 . . . . -171.2(7) ?
    Zn2 N5 C19 C20 . . . . -37.3(8) ?
    N5 C19 C20 N6 . . . . 58.6(10) ?
    C22 N6 C20 C19 . . . . -176.7(8) ?
    Zn2 N6 C20 C19 . . . . -46.3(8) ?
    C20 N6 C22 C21 . . . . -57.1(11) ?
    Zn2 N6 C22 C21 . . . . -179.8(7) ?
    C20 N6 C22 C23 . . . . 179.9(8) ?
    Zn2 N6 C22 C23 . . . . 57.2(9) ?
    N6 C22 C23 C24 . . . . -74.6(11) ?
    C21 C22 C23 C24 . . . . 161.3(9) ?
    C22 C23 C24 C25 . . . . -168.7(8) ?
    C22 C23 C24 C26 . . . . -48.7(11) ?
    C22 C23 C24 N7 . . . . 68.9(10) ?
    C27 N7 C24 C25 . . . . -41.7(11) ?
    Zn2 N7 C24 C25 . . . . -168.4(6) ?
    C27 N7 C24 C23 . . . . 79.3(9) ?
    Zn2 N7 C24 C23 . . . . -47.5(9) ?
    C27 N7 C24 C26 . . . . -160.4(8) ?
    Zn2 N7 C24 C26 . . . . 72.8(8) ?
    C24 N7 C27 C28 . . . . -170.3(8) ?
    Zn2 N7 C27 C28 . . . . -36.6(9) ?
    C30 N8 C28 C27 . . . . -173.8(8) ?
    Zn2 N8 C28 C27 . . . . -49.3(8) ?
    N7 C27 C28 N8 . . . . 61.2(10) ?
    C28 N8 C30 C29 . . . . -59.2(11) ?
    Zn2 N8 C30 C29 . . . . -177.9(7) ?
    C28 N8 C30 C31 . . . . 178.1(8) ?
    Zn2 N8 C30 C31 . . . . 59.3(9) ?
    N8 C30 C31 C32 . . . . -75.7(11) ?
    C29 C30 C31 C32 . . . . 160.2(9) ?
    C19 N5 C32 C33 . . . . -159.6(7) ?
    Zn2 N5 C32 C33 . . . . 73.6(8) ?
    C19 N5 C32 C34 . . . . -39.5(11) ?
    Zn2 N5 C32 C34 . . . . -166.2(7) ?
    C19 N5 C32 C31 . . . . 79.9(9) ?
    Zn2 N5 C32 C31 . . . . -46.9(9) ?
    C30 C31 C32 N5 . . . . 67.2(11) ?
    C30 C31 C32 C33 . . . . -51.3(11) ?
    C30 C31 C32 C34 . . . . -169.5(8) ?
    Zn2 O4 C35 O3 . . . . 1.3(10) ?
    Zn2 O4 C35 C36 . . . . -178.2(8) ?
    Na1 O3 C35 O4 . . . . 169.9(6) ?
    Zn2 O3 C35 O4 . . . . -1.2(9) ?
    Na1 O3 C35 C36 . . . . -10.6(14) ?
    Zn2 O3 C35 C36 . . . . 178.3(9) ?
loop_
    _geom_hbond_atom_site_label_D
    _geom_hbond_atom_site_label_H
    _geom_hbond_atom_site_label_A
    _geom_hbond_site_symmetry_A
    _geom_hbond_distance_DH
    _geom_hbond_distance_HA
    _geom_hbond_distance_DA
    _geom_hbond_angle_DHA
    N2 H2 O15 1_556 0.88 2.43 3.270(10)
                                      160
    N4 H4 O15 1_556 0.88 2.44 3.240(10)
                                      152
    N6 H6 O14 1_545 0.88 2.35 3.170(10)
                                      154
    N8 H8 O15 1_545 0.88 2.46 3.290(10)
                                      158
