# Supplementary material for: Di-μ-acetato-1:2κ2 O:O′;2:3κ3 O:O,O′-bis­(5,5,7,12,12,14-hexa­methyl-1,4,8,11-tetra­aza­cyclo­tetra­deca­ne)-1κ4 N,3κ4 N-bis­(perchlorato-2κ2 O,O′)-2-sodium-1,3-dizinc perchlorate
Source: Acta Crystallogr Sect E Struct Rep Online. 2011 Nov 5;67(Pt 12):m1664. doi: 10.1107/S1600536811045363 (PMC3238598; doi:10.1107/S1600536811045363)
Supplement: Supplementary file 2 [file e-67-m1664-Isup2.hkl]

# 
# h,k,l, Fc-squared, Fo-squared, sigma(Fo-squared) and status flag 
# 
data_I
_shelx_title '  C2  2251 Friedel pairs' 
_shelx_refln_list_code          4 
_shelx_F_calc_maximum      500.53 
_exptl_crystal_F_000      2396.00 
_reflns_d_resolution_high  0.8409 
 
loop_ 
 _symmetry_equiv_pos_as_xyz 
 'x, y, z' 
 '-x, y, -z' 
 'x+1/2, y+1/2, z' 
 '-x+1/2, y+1/2, -z' 
 
_cell_length_a    39.1512 
_cell_length_b    10.7100 
_cell_length_c    12.7446 
_cell_angle_alpha  90.000 
_cell_angle_beta  106.113 
_cell_angle_gamma  90.000 
 
_shelx_F_squared_multiplier     1.000 
 
loop_ 
 _refln_index_h 
 _refln_index_k 
 _refln_index_l 
 _refln_F_squared_calc 
 _refln_F_squared_meas 
 _refln_F_squared_sigma 
 _refln_observed_status 
   0 -12   0     1481.76      698.84    446.79 o 
   2 -12   0      492.32       58.77    275.61 o 
   4 -12   0     1497.81     1165.37    341.95 o 
   6 -12   0     1261.83      899.79    333.49 o 
   8 -12   0      164.31       28.17    307.40 o 
  10 -12   0     1957.96     1545.59    478.18 o 
  12 -12   0      132.23       50.29    327.58 o 
  14 -12   0      559.28     1006.63    360.61 o 
   1 -11   0     4237.04     3783.28    405.44 o 
   3 -11   0     2293.51     2332.05    372.78 o 
   5 -11   0     3551.52     3946.73    630.90 o 
   7 -11   0      480.68      231.56    274.65 o 
   9 -11   0      181.95       62.96    253.70 o 
  11 -11   0      578.48      462.11    284.46 o 
  13 -11   0      184.06     -170.44    276.16 o 
  15 -11   0      417.48      312.55    301.21 o 
  17 -11   0      372.87      278.04    302.52 o 
  19 -11   0      469.64      411.65    310.38 o 
  21 -11   0      341.07      242.69    310.90 o 
   0 -10   0     5789.68     6664.50    569.63 o 
   2 -10   0      487.67      195.76    218.80 o 
   4 -10   0     2598.38     2773.82    328.80 o 
   6 -10   0     1138.16      978.87    249.93 o 
   8 -10   0      209.74      -42.75    339.26 o 
  10 -10   0     3201.28     3857.63    362.28 o 
  12 -10   0      128.13      331.38    236.73 o 
  14 -10   0     1464.94      785.62    273.60 o 
  16 -10   0      253.10      467.39    255.47 o 
  18 -10   0      134.14      307.24    270.41 o 
  20 -10   0      574.57      204.19    285.28 o 
  22 -10   0      367.61      345.66    304.49 o 
  24 -10   0     1009.89      963.34    500.47 o 
   1  -9   0     5120.54     5134.17    329.54 o 
   3  -9   0     1974.33     1633.02    311.66 o 
   5  -9   0     3167.94     2300.18    286.54 o 
   7  -9   0     3158.42     3160.06    307.96 o 
   9  -9   0     1774.44     1516.55    256.87 o 
  11  -9   0     1946.32     1766.62    275.83 o 
  13  -9   0     2428.51     3074.85    326.93 o 
  15  -9   0     1898.41     1919.79    288.60 o 
  17  -9   0      316.19      462.55    240.88 o 
  19  -9   0     5038.95     5480.39    422.05 o 
  21  -9   0     1286.03     1448.16    626.96 o 
  23  -9   0     1342.58     1466.32    296.44 o 
  25  -9   0      457.09      328.19    384.91 o 
   0  -8   0     2987.18     3485.73    398.56 o 
   2  -8   0     2858.40     2662.84    312.11 o 
   4  -8   0      638.89      612.97    186.56 o 
   6  -8   0     6119.18     5503.02    377.48 o 
   8  -8   0      512.85      566.16    199.50 o 
  10  -8   0    15687.71    15974.03    554.31 o 
  12  -8   0      947.42      674.93    199.89 o 
  14  -8   0     6747.97     6712.98    352.45 o 
  16  -8   0     4822.45     5020.40    384.91 o 
  18  -8   0     3072.82     3386.95    585.56 o 
  20  -8   0     2111.77     1326.84    553.86 o 
  22  -8   0      646.73      584.00    281.33 o 
  24  -8   0       37.79     -190.20    449.82 o 
   1  -7   0     4441.72     3591.55    237.43 o 
   3  -7   0     5328.70     4925.86    276.32 o 
   5  -7   0     8178.40     6834.69    311.75 o 
   7  -7   0     7167.80     7482.79    334.25 o 
   9  -7   0     3953.52     3974.37    267.77 o 
  11  -7   0     6692.06     7184.35    552.04 o 
  13  -7   0     2814.21     2516.58    254.43 o 
  15  -7   0     2485.24     2145.96    242.30 o 
  17  -7   0     1669.06     1560.56    229.20 o 
  19  -7   0    10954.84    11377.53    413.18 o 
  21  -7   0     1266.06      352.46    239.62 o 
  23  -7   0      910.10      354.90    205.57 o 
  25  -7   0      991.25      671.24    333.04 o 
   0  -6   0     5346.03     6202.85    392.80 o 
   2  -6   0     8319.35     8473.29    311.62 o 
   4  -6   0     1225.25      474.05    237.50 o 
   6  -6   0    13274.23    13150.37    385.08 o 
   8  -6   0     5636.54     6030.82    270.29 o 
  10  -6   0    46916.97    44583.89    888.87 o 
  12  -6   0      164.56       97.43    135.65 o 
  14  -6   0    15635.59    13282.71    477.12 o 
  16  -6   0     5857.52     5936.12    249.51 o 
  18  -6   0     7373.25     6209.34    328.24 o 
  20  -6   0      732.92      797.66    160.26 o 
  22  -6   0     1575.36     1456.22    191.47 o 
  24  -6   0     1020.18      563.64    169.81 o 
  26  -6   0      714.60     1084.36    445.57 o 
  28  -6   0     1425.37     1354.62    485.92 o 
  30  -6   0     1905.93     1359.17    504.42 o 
  32  -6   0      798.89      857.18    475.30 o 
  34  -6   0     3374.98     2738.35    636.06 o 
  36  -6   0     1400.15     1199.02    545.97 o 
  38  -6   0     1059.94      896.30    514.12 o 
   1  -5   0    11999.31    11945.52    394.47 o 
   3  -5   0    25191.68    23094.80    871.28 o 
   5  -5   0     5795.20     4442.13    210.00 o 
   7  -5   0    43380.35    44183.00    730.07 o 
   9  -5   0     2207.18     2398.34    174.04 o 
  11  -5   0    10986.17    10752.61    279.40 o 
  13  -5   0     2317.19     2136.85    415.15 o 
  17  -5   0      890.75      858.23    135.81 o 
  19  -5   0     3579.25     4042.25    206.60 o 
  21  -5   0      524.13      603.43    141.68 o 
  23  -5   0     6516.09     6957.40    262.23 o 
  25  -5   0     2273.10     2277.75    266.76 o 
  27  -5   0     3492.14     4365.35    527.77 o 
  29  -5   0     3165.53     3501.50    591.77 o 
  31  -5   0     4159.07     4767.85    561.74 o 
  33  -5   0     1417.11      924.21    468.02 o 
  35  -5   0      615.07      424.34    462.56 o 
  37  -5   0      648.80      970.01    540.82 o 
  39  -5   0     1031.63     1135.62    559.01 o 
  41  -5   0      251.49      243.26    541.42 o 
   0  -4   0     7027.30     6262.91    309.08 o 
   2  -4   0    15371.94    13879.71    327.18 o 
   4  -4   0      284.83      228.32     93.73 o 
   6  -4   0    19871.28    18423.80    569.63 o 
   8  -4   0     6376.75     6391.52    194.25 o 
  10  -4   0    48917.56    51571.58   1362.00 o 
  12  -4   0    11550.61    10990.91    334.81 o 
  14  -4   0    30709.40    29034.29    459.66 o 
  16  -4   0    11775.69    11986.91    396.66 o 
  18  -4   0     9790.42    10400.29    271.46 o 
  20  -4   0    21110.24    21244.08    330.07 o 
  22  -4   0     1851.16     1855.52    231.61 o 
  24  -4   0    13244.96    14245.68    338.08 o 
  26  -4   0     4753.08     4644.64    446.48 o 
  28  -4   0      644.03      768.00    405.84 o 
  30  -4   0      164.75      140.13    378.84 o 
  32  -4   0     2989.67     3929.18    637.88 o 
  34  -4   0     5030.84     5217.67    723.11 o 
  36  -4   0     2714.06     3404.44    649.71 o 
  38  -4   0      802.60     1131.68    532.93 o 
  40  -4   0      162.38      956.06    517.46 o 
  42  -4   0      108.09     -267.22    538.09 o 
   1  -3   0     7775.00     7578.24    329.56 o 
   3  -3   0    17662.07    17473.32    333.83 o 
   5  -3   0     5182.00     5089.40    151.95 o 
   7  -3   0    25464.15    26173.20    374.46 o 
   9  -3   0    24810.16    21650.95    428.67 o 
  11  -3   0     9867.61     9520.60    218.07 o 
  13  -3   0    39402.05    42113.49    545.20 o 
  15  -3   0    13023.59    12115.64    316.05 o 
  17  -3   0    13204.31    13657.42    330.31 o 
  19  -3   0      321.80      375.29    145.11 o 
  21  -3   0     7303.91     7339.08    278.89 o 
  23  -3   0     5927.64     5600.97    210.29 o 
  25  -3   0     2224.32     2461.68    239.70 o 
  27  -3   0     5660.93     5473.78    315.45 o 
  29  -3   0     5482.29     5767.29    415.24 o 
  31  -3   0     1312.06      942.98    253.86 o 
  33  -3   0     2105.90     1591.19    299.65 o 
  35  -3   0     1269.28     1881.18    546.58 o 
  37  -3   0     1260.80     1751.66    550.52 o 
  39  -3   0      270.83       14.56    483.49 o 
  41  -3   0     1208.38      994.28    558.41 o 
  43  -3   0       71.74     -162.88    538.09 o 
   0  -2   0   167853.16   161323.55   2469.92 o 
   2  -2   0    15327.16    14306.51    253.82 o 
   4  -2   0    34731.68    36806.65    543.24 o 
   6  -2   0     5674.16     5046.93    262.22 o 
   8  -2   0     2433.90     2165.65    103.89 o 
  10  -2   0    13922.32    13612.06    233.26 o 
  12  -2   0     4606.02     4448.89    140.16 o 
  14  -2   0     2379.99     2323.51    159.62 o 
  16  -2   0     2166.43     1609.87    149.23 o 
  18  -2   0     6347.04     8042.93    263.23 o 
  20  -2   0    31477.25    29863.88    717.03 o 
  22  -2   0     3465.68     4299.87    178.33 o 
  24  -2   0    30350.41    33834.53   1130.81 o 
  26  -2   0     3292.23     3287.56    261.90 o 
  28  -2   0     4980.30     5631.36    319.42 o 
  30  -2   0      403.81      258.34    201.27 o 
  32  -2   0     2424.62     3070.49    596.32 o 
  34  -2   0      327.04        0.95    227.07 o 
  36  -2   0     2679.04     5318.98    724.02 o 
  38  -2   0      451.90       -5.87    260.72 o 
  40  -2   0      157.28      -39.05    321.97 o 
  42  -2   0       71.26       54.29    490.16 o 
  44  -2   0     1358.45     2448.38    662.75 o 
   1  -1   0     2552.48     2452.31     68.91 o 
   3  -1   0    23803.79    23261.77    332.19 o 
   5  -1   0    64679.87    69576.91    678.19 o 
   7  -1   0     4469.23     4701.55    104.44 o 
   9  -1   0   154928.98   173381.33   2101.84 o 
  11  -1   0    93274.96    98969.86   1215.30 o 
  13  -1   0    25377.31    24267.66    413.13 o 
  15  -1   0    17621.44    19523.29    461.04 o 
  17  -1   0    15007.46    14873.88    321.80 o 
  19  -1   0     6121.88     6063.60    179.44 o 
  21  -1   0     4540.17     4328.94    165.09 o 
  23  -1   0      965.97     1073.44    160.93 o 
  25  -1   0     1481.00     1316.42    222.74 o 
  27  -1   0     2692.78     2341.64    391.28 o 
  29  -1   0     4594.52     5180.90    331.29 o 
  31  -1   0     1462.03     1530.57    279.03 o 
  33  -1   0     3456.95     4311.48    362.56 o 
  35  -1   0      378.49      850.18    281.10 o 
  37  -1   0     3662.60     4070.61    647.13 o 
  39  -1   0      539.83      789.84    310.78 o 
  41  -1   0     3709.08     5776.37    789.23 o 
  43  -1   0      332.71       52.18    330.92 o 
   2   0   0      128.29      -28.21     18.81 o 
   4   0   0   242963.72   248283.56   4194.28 o 
   6   0   0      358.50      242.27     38.78 o 
   8   0   0     5681.11     5400.42    124.01 o 
  10   0   0     2375.76     2488.02     97.21 o 
  12   0   0    15613.48    14380.27    258.59 o 
  14   0   0    28591.19    30419.92    386.93 o 
  16   0   0       18.41       64.57     58.60 o 
  18   0   0    30670.96    30866.14    676.06 o 
  20   0   0    10008.79    10116.49    214.98 o 
  22   0   0     4491.60     5003.45    166.46 o 
  24   0   0    27974.21    28326.73    642.96 o 
  26   0   0     7484.74     7238.27    831.70 o 
  28   0   0     5515.33     6441.54    345.86 o 
  30   0   0     4507.78     4431.01    317.30 o 
  32   0   0     1541.72     1972.38    307.91 o 
  34   0   0      306.70      367.04    261.18 o 
  36   0   0     4825.88     5726.83    399.88 o 
  38   0   0      226.26      348.73    287.26 o 
  40   0   0       25.02     -146.36    286.10 o 
  42   0   0       13.83      -61.58    329.49 o 
  44   0   0     1192.88     1774.71    536.87 o 
   1   1   0     2793.45     3085.05     98.27 o 
   3   1   0    23528.26    24234.19    459.83 o 
   5   1   0    63059.10    71239.07    884.32 o 
   7   1   0     4441.20     4614.15    135.37 o 
   9   1   0   158738.22   173328.36   1684.53 o 
  11   1   0    89758.64    94696.89    924.72 o 
  13   1   0    23346.37    21980.40    300.18 o 
  15   1   0    20029.27    22127.78    312.82 o 
  17   1   0    12356.41    12506.32    298.11 o 
  19   1   0     7132.18     7303.07    222.75 o 
  21   1   0     4695.56     4048.58    146.40 o 
  23   1   0      819.11      885.24    342.27 o 
  25   1   0     1409.58     1526.87    322.73 o 
  27   1   0     2671.68     2601.87    458.16 o 
  29   1   0     4059.34     4908.65    335.04 o 
  31   1   0     1404.34     1806.04    300.26 o 
  33   1   0     3593.93     4652.77    404.84 o 
  35   1   0      541.71     1065.59    635.45 o 
  37   1   0     4068.42     4620.01    444.82 o 
  39   1   0      445.14      663.52    682.62 o 
  41   1   0     3782.29     4460.29    606.94 o 
  43   1   0      341.63      479.85    462.26 o 
   2   2   0    14827.51    14917.48    331.53 o 
   4   2   0    37027.54    43277.09    796.21 o 
   6   2   0     5348.15     5379.95    226.58 o 
   8   2   0     1958.94     1979.58    113.69 o 
  10   2   0    12244.51    12717.88    272.29 o 
  12   2   0     4638.94     4572.73    181.34 o 
  14   2   0     1863.47     1631.32     99.98 o 
  16   2   0     1589.60     1076.60    201.65 o 
  18   2   0     6377.29     8076.03    193.27 o 
  20   2   0    31487.77    28013.93    408.86 o 
  22   2   0     3117.66     3779.67    159.20 o 
  24   2   0    30850.13    34365.59    720.81 o 
  26   2   0     3516.98     3914.43    355.64 o 
  28   2   0     3528.13     4081.44    294.44 o 
  30   2   0      598.41      520.08    252.17 o 
  32   2   0     2314.31     2870.44    355.32 o 
  34   2   0      252.43       81.49    249.53 o 
  36   2   0     2609.75     4297.10    567.20 o 
  38   2   0      470.90      382.18    379.15 o 
  40   2   0      245.72      334.56    404.93 o 
  42   2   0       52.77     -204.13    414.33 o 
  44   2   0     1431.63      907.53    549.92 o 
   3   3   0    17753.59    17489.91    417.06 o 
   5   3   0     5267.50     5090.58    238.10 o 
   7   3   0    23433.35    27069.30    641.82 o 
   9   3   0    25076.49    24632.06    412.31 o 
  11   3   0    11409.97    12748.47    402.20 o 
  13   3   0    40246.75    44037.42   1043.41 o 
  15   3   0    13842.49    13416.52    332.17 o 
  17   3   0    12338.26    12219.43    333.43 o 
  19   3   0      212.19      289.43    121.95 o 
  21   3   0     8174.78     9088.51    237.09 o 
  23   3   0     6371.65     6399.97    209.65 o 
  25   3   0     1893.11     2407.74    278.37 o 
  27   3   0     5664.11     6108.60    337.01 o 
  29   3   0     5718.30     6200.53    363.88 o 
  31   3   0     1381.47      987.30    351.55 o 
  33   3   0     1907.96     1898.47    430.71 o 
  35   3   0     1514.34     1913.94    440.42 o 
  37   3   0     1101.71     1098.01    421.31 o 
  39   3   0      291.67      101.61    382.79 o 
  41   3   0     1503.99     1657.33    524.13 o 
  43   3   0       31.50       53.08    438.60 o 
   4   4   0      599.92      784.99    142.86 o 
   6   4   0    19531.62    19547.02    522.62 o 
   8   4   0     6300.33     6407.29    304.83 o 
  10   4   0    47721.23    49961.91   1061.61 o 
  12   4   0    11599.40    11782.04    286.54 o 
  14   4   0    29999.77    32323.37    560.37 o 
  16   4   0    11943.02    13518.51    450.73 o 
  18   4   0    10511.63    12307.40    593.75 o 
  20   4   0    22014.13    23272.27    518.28 o 
  22   4   0     1761.43     2169.32    170.80 o 
  24   4   0    14514.79    15098.85    546.63 o 
  26   4   0     5046.24     5000.50    443.75 o 
  28   4   0     1211.98     1317.31    350.64 o 
  30   4   0      298.00      288.46    309.38 o 
  32   4   0     3422.69     4460.29    454.98 o 
  34   4   0     4615.22     5588.63    532.32 o 
  36   4   0     2676.52     3917.35    571.75 o 
  38   4   0      914.08     1632.76    488.65 o 
  40   4   0      107.00      315.15    440.72 o 
  42   4   0      185.15     -520.19    425.55 o 
   5   5   0     6288.47     5380.56    272.99 o 
   7   5   0    43337.10    49339.81   1039.77 o 
   9   5   0     2732.96     3146.31    195.47 o 
  11   5   0    10990.97    11453.58    468.32 o 
  13   5   0     2156.28     2335.10    179.41 o 
  15   5   0     6924.25     7698.13    258.72 o 
  17   5   0     1431.85     1982.49    239.32 o 
  19   5   0     3506.11     4582.35    520.04 o 
  21   5   0      449.07      166.82    259.94 o 
  23   5   0     6867.33     6561.07    475.60 o 
  25   5   0     1869.96     2309.16    400.99 o 
  27   5   0     3901.40     4987.46    460.13 o 
  29   5   0     3378.59     4692.93    540.51 o 
  31   5   0     3454.49     3938.28    539.30 o 
  33   5   0     1144.22      982.75    425.86 o 
  35   5   0      602.14      438.90    398.56 o 
  37   5   0      440.31      481.06    420.70 o 
  39   5   0      927.46     1093.76    498.65 o 
  41   5   0      184.82     -436.78    462.86 o 
   8   6   0     5028.74     5997.81    336.38 o 
  10   6   0    44934.55    44864.96   1051.30 o 
  12   6   0      124.80      -41.41    130.08 o 
  14   6   0    15129.47    14371.56    572.06 o 
  16   6   0     5762.54     6396.37    421.01 o 
  18   6   0     7956.84     7986.06    483.19 o 
  20   6   0      833.43     1127.13    290.88 o 
  22   6   0     1514.52      998.22    330.92 o 
  24   6   0     1123.85     1420.44    349.42 o 
  26   6   0      766.80      831.09    353.06 o 
  28   6   0     1344.29     1408.61    399.47 o 
  30   6   0     1834.21     2209.67    460.13 o 
  32   6   0      996.08     1922.73    461.95 o 
  34   6   0     3165.91     4627.72    625.14 o 
  36   6   0     1520.08     1884.51    520.80 o 
  38   6   0     1390.21     2103.51    566.29 o 
  11   7   0     6249.22     7081.87    431.32 o 
  13   7   0     2457.77     2839.06    350.64 o 
  15   7   0     2665.29     3609.48    413.12 o 
  17   7   0     1503.50     1960.67    280.72 o 
  19   7   0    10781.25    13516.15    665.18 o 
  21   7   0     1237.60     1163.53    350.03 o 
  23   7   0      628.32      762.84    331.83 o 
  25   7   0     1295.71     1613.04    400.38 o 
  27   7   0     2741.22     4075.68    553.86 o 
  29   7   0      690.01      528.08    375.81 o 
  31   7   0     3884.93     5262.87    652.74 o 
  33   7   0     1079.94     1189.92    477.73 o 
  35   7   0      827.80      605.42    473.18 o 
  37   7   0      592.92      509.88    502.29 o 
  18   8   0     3705.83     4190.03    444.36 o 
  20   8   0     1991.61     2330.39    431.01 o 
  22   8   0      467.58      310.47    249.27 o 
  24   8   0       52.21       31.05    251.78 o 
  26   8   0       37.39       54.60    341.84 o 
  28   8   0      359.96      303.32    376.72 o 
  30   8   0     1673.23     1928.80    515.94 o 
  32   8   0      259.68      280.57    432.53 o 
  34   8   0     1944.63     2946.43    603.60 o 
  27   9   0      590.02     1043.11    550.52 o 
  29   9   0      662.25     1464.12    628.47 o 
  31   9   0     2584.63     3622.22    830.48 o 
 -14 -12   1      482.93      273.96    334.37 o 
 -12 -12   1     1498.30     1206.48    347.86 o 
 -10 -12   1      835.26      177.29    307.05 o 
  -8 -12   1      781.20      855.38    333.87 o 
  -6 -12   1      758.29      629.01    288.12 o 
  -4 -12   1      492.69      324.60    303.80 o 
  -2 -12   1     1080.79      958.81    330.25 o 
   0 -12   1     1153.49      921.88    321.84 o 
   2 -12   1     1400.14      975.70    321.97 o 
   4 -12   1      854.69      313.33    306.35 o 
   6 -12   1     1779.24     1743.86    361.70 o 
   8 -12   1     1006.88      977.92    330.60 o 
  10 -12   1      837.58      694.28    329.53 o 
  12 -12   1     1651.31     2654.84    412.25 o 
 -23 -11   1      217.96      213.70    353.70 o 
 -21 -11   1     2408.83     2541.93    392.87 o 
 -19 -11   1      209.35     -395.40    405.99 o 
 -17 -11   1     2865.26     3515.98   1035.22 o 
 -15 -11   1     1073.47      839.75    311.03 o 
 -13 -11   1     1326.65     1209.52    313.92 o 
 -11 -11   1      998.43      882.09    311.46 o 
  -9 -11   1     2175.77     1785.13    435.11 o 
  -7 -11   1     2272.60     2047.82    340.58 o 
  -5 -11   1     2648.26     2385.19    338.65 o 
  -3 -11   1     2155.65     2458.76    346.15 o 
  -1 -11   1      204.90      174.78    265.61 o 
   1 -11   1      571.67      292.17    260.37 o 
   3 -11   1     4314.62     4971.64    847.17 o 
   5 -11   1      400.01      415.45    246.65 o 
   7 -11   1     2733.46     3096.32    388.70 o 
   9 -11   1      843.10      834.08    303.01 o 
  11 -11   1     3410.04     4154.64    421.97 o 
  13 -11   1      345.75      282.22    321.97 o 
  15 -11   1     5344.96     6104.93    438.95 o 
  17 -11   1     1501.88     1653.14    359.25 o 
  19 -11   1     2429.47     2282.30    379.43 o 
  21 -11   1      529.36       71.04    325.02 o 
 -24 -10   1       10.68     -452.85    480.46 o 
 -22 -10   1     2187.22     3167.61    738.12 o 
 -20 -10   1      232.93      237.21    345.63 o 
 -18 -10   1      577.87      798.01    460.13 o 
 -16 -10   1      269.30      666.34    272.04 o 
 -14 -10   1      126.16      354.67    332.74 o 
 -12 -10   1      940.74      802.32    267.72 o 
 -10 -10   1     1373.17     1476.40    565.99 o 
  -8 -10   1     1118.45     1223.51    282.98 o 
  -6 -10   1     1959.60     1920.13    302.97 o 
  -4 -10   1     1224.68      875.57    300.44 o 
  -2 -10   1     3013.50     2686.04    325.30 o 
   0 -10   1     5654.20     6095.63    371.05 o 
   2 -10   1     2154.49     1892.06    292.66 o 
   4 -10   1     2714.83     3026.56    352.86 o 
   6 -10   1      961.54      679.97    246.22 o 
   8 -10   1      249.34      400.65    275.87 o 
  10 -10   1      128.62       47.24    234.54 o 
  12 -10   1      189.72      346.51    248.36 o 
  14 -10   1      103.91       47.20    239.23 o 
  16 -10   1      420.92      390.94    269.43 o 
  18 -10   1      436.86      681.26    497.14 o 
  20 -10   1     4992.38     6252.09    405.48 o 
  22 -10   1      703.19      717.82    411.00 o 
  24 -10   1     3688.30     5252.85    462.40 o 
 -25  -9   1       90.04      -27.00    408.57 o 
 -23  -9   1      342.01     -224.82    224.57 o 
 -21  -9   1     3664.95     4705.43    361.91 o 
 -19  -9   1      835.51      346.87    402.50 o 
 -17  -9   1    10680.88    11139.12    465.68 o 
 -15  -9   1     2193.64     2190.68    294.48 o 
 -13  -9   1     4608.41     4498.23    358.98 o 
 -11  -9   1      283.64      421.58    213.38 o 
  -9  -9   1     4167.59     3970.10    324.47 o 
  -7  -9   1     2251.54     2272.07    382.64 o 
  -5  -9   1     8343.79     8196.03    394.53 o 
  -3  -9   1      271.46      148.56    194.85 o 
  -1  -9   1      108.30     -163.74    183.24 o 
   1  -9   1      601.57      688.60    231.77 o 
   3  -9   1     3336.10     3298.49    849.90 o 
   5  -9   1     1296.13      851.35    229.22 o 
   7  -9   1     1727.11     1726.90    277.31 o 
   9  -9   1     1238.86     1032.55    248.16 o 
  11  -9   1     4570.38     4956.73    338.57 o 
  13  -9   1       74.76      292.67    218.65 o 
  15  -9   1     4965.84     5120.82    738.58 o 
  17  -9   1      271.78      145.51    233.28 o 
  19  -9   1     2871.44     3468.47    573.88 o 
  21  -9   1       80.08     -130.16    237.44 o 
  23  -9   1      345.68      327.81    256.94 o 
  25  -9   1       39.66     -560.99    373.99 o 
 -24  -8   1     4329.12     4878.57    326.31 o 
 -20  -8   1     5092.60     5076.60    318.03 o 
 -18  -8   1      409.71      287.86    194.21 o 
 -16  -8   1      303.87      235.64    186.80 o 
 -14  -8   1      545.09      589.98    201.91 o 
 -12  -8   1     2587.97     2606.45    277.86 o 
 -10  -8   1     3558.64     3464.82    297.55 o 
  -8  -8   1     5145.04     4761.97    520.19 o 
  -6  -8   1    10094.02     8902.91    439.36 o 
  -4  -8   1     1481.86     1348.25    230.77 o 
  -2  -8   1    15454.97    16174.66    508.62 o 
   0  -8   1     8738.83     7966.24    431.32 o 
   2  -8   1     3881.97     3831.61    273.96 o 
   4  -8   1    11660.57    10999.03    421.70 o 
   6  -8   1     5854.72     6265.00    333.19 o 
   8  -8   1      998.43      590.08    193.11 o 
  10  -8   1     3841.92     4034.50    284.17 o 
  12  -8   1      707.87      693.06    251.45 o 
  14  -8   1      510.91      195.56    189.06 o 
  16  -8   1      836.92      555.82    380.66 o 
  18  -8   1     1074.58      728.55    218.83 o 
  20  -8   1     7185.60     6711.87    364.84 o 
  22  -8   1     2775.08     2930.93    364.59 o 
  26  -8   1     1859.95     1929.40    438.90 o 
 -37  -7   1     1447.21     1743.17    580.55 o 
 -35  -7   1      748.45      696.42    490.46 o 
 -33  -7   1     2374.97     3080.50    636.97 o 
 -31  -7   1     2092.62     1600.00    530.81 o 
 -29  -7   1      786.47      607.24    449.52 o 
 -27  -7   1      570.57      308.47    407.96 o 
 -25  -7   1      137.83     -154.10    228.74 o 
 -23  -7   1     5937.60     5658.18    278.01 o 
 -21  -7   1    12453.72    12473.18    376.16 o 
 -19  -7   1     1216.55     1017.42    446.35 o 
 -17  -7   1    18840.53    18761.59    604.50 o 
 -15  -7   1     1926.77     1834.18    274.89 o 
 -13  -7   1     6276.47     5562.71    308.63 o 
 -11  -7   1     1751.77     1540.41    212.94 o 
  -9  -7   1     4700.63     5104.17    278.91 o 
  -7  -7   1     2527.88     2789.20    246.37 o 
  -5  -7   1     6562.08     5872.91    283.95 o 
  -3  -7   1    11488.28    10977.70    464.68 o 
  -1  -7   1      462.03      377.10    143.93 o 
   1  -7   1     3188.37     3081.69    459.53 o 
   3  -7   1    13234.42    10952.49    388.25 o 
   5  -7   1     2471.90     2531.11    248.25 o 
   7  -7   1    14574.49    14740.45    454.47 o 
   9  -7   1      372.18      176.37    163.08 o 
  11  -7   1    12193.80    11068.46    401.96 o 
  13  -7   1     2143.74     2290.54    246.92 o 
  15  -7   1     9383.64     9795.65    481.06 o 
  17  -7   1     2647.62     3026.69    281.30 o 
  19  -7   1     4833.53     4838.26    294.77 o 
  23  -7   1      965.13      914.34    223.26 o 
  25  -7   1     1595.09     1290.62    363.68 o 
 -40  -6   1      645.68      583.28    509.27 o 
 -38  -6   1     1062.42      928.46    511.70 o 
 -36  -6   1     1252.95     1132.59    518.98 o 
 -34  -6   1     2049.17     1541.16    567.51 o 
 -32  -6   1     1021.67      698.84    458.31 o 
 -30  -6   1      269.83      128.61    413.73 o 
 -28  -6   1     1229.93      816.84    427.98 o 
 -26  -6   1     5220.68     5718.45    579.03 o 
 -24  -6   1     5449.72     5208.77    254.33 o 
 -22  -6   1     3625.44     3632.03    227.80 o 
 -20  -6   1     8397.85     8616.30    299.60 o 
 -18  -6   1      392.16      261.77    134.59 o 
 -16  -6   1      603.71      409.17    134.02 o 
 -14  -6   1     5088.13     5251.74    229.18 o 
 -12  -6   1     8897.46     7479.47    256.94 o 
 -10  -6   1     3398.86     3365.08    187.50 o 
  -8  -6   1     3921.86     3941.64    234.40 o 
  -6  -6   1     2091.09     1860.56    213.08 o 
  -4  -6   1     5340.93     5175.81    378.09 o 
  -2  -6   1    19909.38    18080.72    452.34 o 
   0  -6   1    17313.91    16347.25    431.52 o 
   2  -6   1    14168.39    11801.36    368.85 o 
   4  -6   1     4059.43     3484.83    223.74 o 
   6  -6   1    15396.10    14004.21    407.60 o 
   8  -6   1     8174.93     7248.10    305.18 o 
  10  -6   1    15376.14    15781.79    443.53 o 
  12  -6   1    10163.43    10107.70    359.46 o 
  14  -6   1      956.50      662.31    169.76 o 
  16  -6   1     1523.25     1209.82    193.10 o 
  18  -6   1     4142.30     4608.91    375.51 o 
  20  -6   1     4142.54     3992.50    429.95 o 
  22  -6   1    10630.22    11263.71    574.48 o 
  24  -6   1     2471.56     2175.70    384.00 o 
  26  -6   1      837.43       71.89    282.09 o 
 -41  -5   1     1013.71      844.44    554.16 o 
 -39  -5   1       19.76      215.05    498.65 o 
 -37  -5   1     4156.08     4335.93    702.48 o 
 -35  -5   1      314.49      647.28    468.02 o 
 -33  -5   1     2814.08     3773.58    656.38 o 
 -31  -5   1     4565.10     5339.00    720.99 o 
 -29  -5   1     5030.07     5326.56    591.47 o 
 -27  -5   1     3122.29     4043.23    606.03 o 
 -25  -5   1      353.01      327.42    337.59 o 
 -23  -5   1     5772.29     5804.57    238.48 o 
 -21  -5   1     2375.09     2362.79    246.56 o 
 -19  -5   1     2215.57     2085.16    228.53 o 
 -17  -5   1     7723.51     8801.77    274.41 o 
 -15  -5   1     3582.09     3240.44    342.14 o 
 -13  -5   1    23137.23    22316.19    413.08 o 
 -11  -5   1     4037.60     3634.77    175.15 o 
  -9  -5   1     5115.05     4985.39    193.97 o 
  -7  -5   1    10645.01     9007.56    291.26 o 
  -5  -5   1     6853.85     5772.58    230.62 o 
  -3  -5   1    23139.68    19386.42    430.03 o 
  -1  -5   1     7265.76     6798.85    253.34 o 
   1  -5   1     5828.98     4759.82    215.96 o 
   3  -5   1    25333.88    22736.90    480.50 o 
   5  -5   1     7874.81     7759.10    323.34 o 
   7  -5   1    30447.03    33084.29    621.02 o 
   9  -5   1    10633.93     9666.82    317.75 o 
  11  -5   1    25895.23    25879.24    542.16 o 
  13  -5   1      744.59      422.90    133.37 o 
  15  -5   1     8657.59     8894.46    311.53 o 
  17  -5   1     5874.97     5740.60    298.01 o 
  19  -5   1    10947.07    10443.04    432.83 o 
  21  -5   1     7472.98     7201.66    347.63 o 
  23  -5   1     3120.18     2833.69    291.56 o 
  25  -5   1      290.25        6.09    433.59 o 
  27  -5   1     1411.82     1736.80    486.52 o 
  29  -5   1     1471.16     1303.66    472.27 o 
  31  -5   1     3889.18     3331.95    647.58 o 
  33  -5   1     1594.98     1383.43    538.09 o 
  35  -5   1     1697.35     1260.59    539.91 o 
 -42  -4   1      312.51      912.08    565.99 o 
 -40  -4   1      432.95      390.98    527.77 o 
 -38  -4   1      236.55      394.62    464.99 o 
 -36  -4   1     3215.55     3430.52    640.30 o 
 -34  -4   1     1364.59     1155.94    490.77 o 
 -32  -4   1     6585.10     5813.39    632.72 o 
 -30  -4   1      919.45      749.50    438.29 o 
 -28  -4   1     3654.37     3889.38    297.20 o 
 -26  -4   1     5290.38     5073.60    545.37 o 
 -24  -4   1     5402.52     5630.94    303.81 o 
 -22  -4   1    22254.03    21404.03    398.83 o 
 -20  -4   1     3644.30     3793.67    184.09 o 
 -18  -4   1     1707.02     1178.95    198.69 o 
 -16  -4   1     9713.09     8956.53    242.19 o 
 -14  -4   1    14786.57    13896.67    344.99 o 
 -12  -4   1    27818.97    27063.29    538.21 o 
 -10  -4   1    24981.95    24882.53    400.58 o 
  -8  -4   1      683.57      431.61    106.60 o 
  -6  -4   1     4272.79     4306.09    184.53 o 
  -4  -4   1     9128.23     8876.59    213.05 o 
  -2  -4   1    14216.15    12937.39    315.99 o 
   0  -4   1    12209.20    11862.17    301.23 o 
   2  -4   1     3533.58     3388.85    172.03 o 
   4  -4   1     6542.62     6279.30    228.49 o 
   6  -4   1      701.60      581.36    115.22 o 
   8  -4   1    18711.76    18863.06    407.63 o 
  10  -4   1    20298.58    20271.35    454.22 o 
  12  -4   1     1655.46     1434.03    154.32 o 
  14  -4   1     4511.88     4603.78    215.76 o 
  16  -4   1      123.41       59.45     77.45 o 
  18  -4   1    12166.57    11789.74    372.92 o 
  20  -4   1     2695.87     2879.37    172.60 o 
  22  -4   1     4530.20     4377.39    203.43 o 
  24  -4   1     6250.57     6536.55    329.37 o 
  26  -4   1     1052.69     1032.19    407.36 o 
  28  -4   1     2392.90     3954.05    601.18 o 
  30  -4   1     1477.86     1436.51    483.49 o 
  32  -4   1     1972.99     2632.50    572.06 o 
  34  -4   1     2820.07     4476.67    663.05 o 
  36  -4   1      173.17     -188.06    441.93 o 
  38  -4   1      990.11      447.70    529.29 o 
  40  -4   1       30.39      279.36    539.00 o 
 -43  -3   1      866.96     1111.96    582.07 o 
 -41  -3   1      901.17     1610.62    586.01 o 
 -39  -3   1      149.16      255.70    474.39 o 
 -37  -3   1     2652.35     4166.68    693.99 o 
 -35  -3   1      217.76     -112.10    251.50 o 
 -33  -3   1     4666.70     5205.08    347.00 o 
 -31  -3   1     4430.34     5309.66    357.92 o 
 -29  -3   1      302.55      176.13    339.56 o 
 -27  -3   1     8644.48     9383.14    671.55 o 
 -25  -3   1      818.76      679.43    372.17 o 
 -23  -3   1    13265.54    12152.01    704.00 o 
 -21  -3   1     1539.07     1158.83    189.42 o 
 -19  -3   1     2982.34     2778.75    172.93 o 
 -17  -3   1    14388.47    13527.06    270.63 o 
 -15  -3   1     8002.01     7363.02    216.41 o 
 -13  -3   1    30859.06    30209.14    829.91 o 
 -11  -3   1    19922.51    19758.84    467.68 o 
  -9  -3   1     7896.06     8284.48    251.95 o 
  -7  -3   1    35077.88    34006.06    444.55 o 
  -5  -3   1     6070.60     5765.13    185.35 o 
  -3  -3   1    33362.62    30907.40    399.07 o 
  -1  -3   1    26257.24    25632.66    345.93 o 
   1  -3   1    30806.42    33022.03    514.58 o 
   3  -3   1    46540.36    46030.09   1024.91 o 
   5  -3   1    20209.76    19536.90    784.38 o 
   7  -3   1     4519.39     4111.50    172.54 o 
   9  -3   1     8113.66     8350.41    162.59 o 
  11  -3   1    14505.84    17000.13    333.17 o 
  13  -3   1     4013.18     4362.20    130.24 o 
  15  -3   1     3623.40     3459.66    151.22 o 
  17  -3   1        4.58       75.17     91.60 o 
  19  -3   1     1129.69      523.48    117.70 o 
  21  -3   1    12513.86    13214.98    305.24 o 
  23  -3   1     2818.84     2713.89    180.41 o 
  25  -3   1     4726.28     4416.76    216.43 o 
  27  -3   1     2332.55     3089.53    279.96 o 
  29  -3   1     4737.79     4328.71    325.79 o 
  31  -3   1     3526.52     2929.21    678.98 o 
  33  -3   1     1069.40     1077.69    472.57 o 
  35  -3   1      917.45      774.98    447.39 o 
  37  -3   1      561.14      107.98    444.66 o 
  39  -3   1      202.48      175.32    468.02 o 
  41  -3   1      476.43      614.52    532.32 o 
 -44  -2   1      715.88      649.71    562.65 o 
 -42  -2   1     1311.43      901.11    345.77 o 
 -40  -2   1      820.65     1282.22    332.17 o 
 -38  -2   1      332.35       51.93    276.11 o 
 -36  -2   1     8768.58    10522.04    484.67 o 
 -34  -2   1     2330.08     2043.42    509.73 o 
 -32  -2   1     3783.30     5458.81    696.72 o 
 -28  -2   1       55.87      -15.47    354.88 o 
 -26  -2   1     1615.49     2439.59    499.87 o 
 -24  -2   1     5222.17     5592.88    529.59 o 
 -22  -2   1    10839.87    10253.47    290.07 o 
 -20  -2   1     4566.80     4659.47    268.28 o 
 -18  -2   1     8630.25     7800.73    242.82 o 
 -16  -2   1    20170.09    19150.01    289.64 o 
 -14  -2   1    21419.41    21044.94    306.67 o 
 -12  -2   1    41234.17    41680.87    581.13 o 
 -10  -2   1    46457.83    47452.09    750.14 o 
  -8  -2   1     7141.56     7332.05    160.54 o 
  -6  -2   1    60354.57    59369.42    785.50 o 
  -4  -2   1     9914.77     9702.91    203.18 o 
  -2  -2   1    33155.86    33120.68    408.11 o 
   0  -2   1    15995.30    16562.87    535.60 o 
   2  -2   1     7685.20     7586.10    283.75 o 
   4  -2   1     5100.64     4238.25    148.63 o 
   6  -2   1    54640.85    59692.16    870.07 o 
   8  -2   1    23081.28    27211.18    377.43 o 
  10  -2   1    19749.30    19584.02    358.03 o 
  12  -2   1     2161.84     2305.28    115.58 o 
  14  -2   1    10910.17    11265.82    236.50 o 
  16  -2   1     2621.35     3119.98    144.85 o 
  18  -2   1    10377.73    10484.21    301.78 o 
  20  -2   1     1833.63     1445.19    141.49 o 
  22  -2   1     2843.49     3048.64    175.81 o 
  24  -2   1     2839.22     3155.10    241.79 o 
  26  -2   1     3165.37     3150.18    710.67 o 
  28  -2   1     4579.35     4505.48    306.05 o 
  30  -2   1    10015.88     9513.33    407.04 o 
  32  -2   1     3646.77     4087.30    316.80 o 
  34  -2   1     8528.97     8936.42    427.79 o 
  36  -2   1      146.72      365.22    516.70 o 
  38  -2   1     2154.63     3924.63    673.06 o 
  40  -2   1      147.30      182.90    463.77 o 
  42  -2   1      787.40     1357.04    588.44 o 
 -45  -1   1      358.37      -65.15    381.39 o 
 -43  -1   1       86.42       -9.41    337.23 o 
 -41  -1   1       24.78     -292.74    304.59 o 
 -39  -1   1      356.52      249.93    296.87 o 
 -37  -1   1      918.36      786.14    375.81 o 
 -35  -1   1      327.51      191.88    255.22 o 
 -33  -1   1      827.41      956.58    324.70 o 
 -31  -1   1     8697.44     9799.20    426.67 o 
 -29  -1   1      277.58      250.01    395.07 o 
 -27  -1   1    29563.15    30215.31   1115.91 o 
 -25  -1   1      202.99      -81.59    313.33 o 
 -23  -1   1    14874.35    14958.12    731.00 o 
 -21  -1   1    11417.66    11502.48    253.45 o 
 -19  -1   1     3121.25     2424.60    558.26 o 
 -17  -1   1    14721.11    13417.60    265.53 o 
 -15  -1   1     7108.51     6241.25    167.08 o 
 -13  -1   1     4691.05     4793.85    145.29 o 
 -11  -1   1    12834.14    12970.36    210.43 o 
  -9  -1   1     4658.50     4136.44    119.94 o 
  -7  -1   1    20362.76    21345.45    453.89 o 
  -5  -1   1     4848.04     4500.89     91.65 o 
  -1  -1   1    55210.48    59076.92    579.02 o 
   1  -1   1   100549.23   104730.20   1158.91 o 
   3  -1   1     2646.65     2787.19    137.40 o 
   7  -1   1     3935.82     4405.60    114.49 o 
   9  -1   1     3172.23     2692.07    107.24 o 
  11  -1   1    15461.73    13934.08    239.22 o 
  13  -1   1    25554.14    28415.19    647.17 o 
  15  -1   1     7567.77     8685.41    252.99 o 
  17  -1   1    10175.68    12249.24    527.17 o 
  19  -1   1     1210.97     1460.06    311.51 o 
  21  -1   1    20651.80    20734.64    573.76 o 
  23  -1   1     1848.89     2231.88    160.84 o 
  25  -1   1    17642.46    18904.17    531.12 o 
  27  -1   1      548.33      759.44    261.31 o 
  29  -1   1     5305.87     5319.13    323.36 o 
  31  -1   1      402.27      285.47    221.57 o 
  33  -1   1      203.13      497.89    244.32 o 
  35  -1   1     1122.94      580.17    394.62 o 
  37  -1   1      143.16      180.45    274.36 o 
  39  -1   1        8.12     -229.99    284.63 o 
  41  -1   1      789.06      890.40    328.73 o 
  43  -1   1     1370.19     1559.74    399.56 o 
 -44   0   1      915.26      708.01    354.50 o 
 -42   0   1     3004.44     3751.77    844.89 o 
 -40   0   1     3062.75     3213.16    615.58 o 
 -38   0   1      224.68      732.51    414.18 o 
 -36   0   1    13394.26    14590.39    563.71 o 
 -34   0   1     3111.67     3711.81    381.74 o 
 -32   0   1      419.09      255.78    221.70 o 
 -30   0   1    17558.39    17145.34    545.90 o 
 -28   0   1        2.84     -119.05    187.15 o 
 -26   0   1     1027.34     1044.25    223.87 o 
 -24   0   1      490.83      251.75    286.64 o 
 -22   0   1    15000.21    12592.54    615.13 o 
 -20   0   1     7050.20     7309.96    446.48 o 
 -18   0   1      916.19      641.82    235.37 o 
 -16   0   1    18387.63    15856.85    576.30 o 
 -14   0   1    14257.53    15761.61    544.15 o 
 -12   0   1    81548.72    80223.33   1561.48 o 
 -10   0   1    56350.69    58243.40   1167.17 o 
  -8   0   1     1917.88     2077.42    161.37 o 
  -4   0   1     1246.92     1433.67     54.29 o 
  -2   0   1     5147.98     5563.46    133.76 o 
   0   0   1       45.16       58.84     32.46 o 
   2   0   1    30246.46    29609.29    519.89 o 
   6   0   1    40247.81    43144.59    541.35 o 
   8   0   1     5031.70     5497.25    133.74 o 
  10   0   1    69444.30    76439.82    778.45 o 
  12   0   1     8732.24     8589.00    182.89 o 
  14   0   1    16058.27    15729.36    266.92 o 
  16   0   1     1874.13     2065.90    165.65 o 
  18   0   1      119.13       63.45     79.55 o 
  20   0   1     1149.31     1281.20    186.74 o 
  22   0   1     1260.58      832.33    114.34 o 
  24   0   1        4.45      -43.92    105.89 o 
  26   0   1     5758.80     5271.50    309.96 o 
  28   0   1     3154.05     1835.57    634.84 o 
  30   0   1     2149.02     1596.63    565.54 o 
  32   0   1     1509.46     1803.68    645.61 o 
  34   0   1     6436.11     7765.98    409.39 o 
  36   0   1       31.64      252.24    266.12 o 
  38   0   1     3822.30     4740.44    442.59 o 
  40   0   1        1.63      195.17    291.93 o 
  42   0   1      229.97     -111.92    436.78 o 
 -45   1   1      330.74       27.00    441.02 o 
 -43   1   1       73.59       27.91    440.11 o 
 -41   1   1       38.91      -24.02    309.86 o 
 -39   1   1      378.07      475.10    351.85 o 
 -37   1   1      785.73      824.78    302.74 o 
 -35   1   1      527.31      521.60    267.82 o 
 -33   1   1      874.77     1134.06    291.79 o 
 -31   1   1     9380.02     9609.09    721.44 o 
 -29   1   1      415.50      409.03    195.97 o 
 -27   1   1    29301.06    31276.98    707.25 o 
 -25   1   1      314.38      401.07    176.35 o 
 -23   1   1    15332.29    14230.16    627.56 o 
 -21   1   1    11107.82    11240.05    525.35 o 
 -19   1   1     4053.69     3644.06    325.16 o 
 -17   1   1    13874.03    12886.67    232.14 o 
 -15   1   1     7573.33     7330.27    158.19 o 
 -13   1   1     4519.73     4866.73    274.81 o 
 -11   1   1    12057.12    12786.67    405.23 o 
  -9   1   1     5119.74     5374.49    245.08 o 
  -7   1   1    21209.46    23757.37    531.72 o 
   3   1   1     2892.64     3066.54    129.82 o 
   5   1   1     9508.43     9297.77    181.50 o 
   7   1   1     4190.10     4312.99    111.47 o 
   9   1   1     2770.16     2495.99    109.17 o 
  11   1   1    16329.79    14538.76    238.78 o 
  13   1   1    26955.29    30067.85    564.85 o 
  15   1   1     7953.36     8330.00    322.51 o 
  17   1   1    12169.50    14469.16    437.68 o 
  19   1   1      971.15      865.46    211.26 o 
  21   1   1    20913.94    20859.73    356.85 o 
  23   1   1     1721.32     2014.37    248.45 o 
  25   1   1    17488.28    17898.37    815.92 o 
  27   1   1      433.52      691.53    200.91 o 
  29   1   1     5232.85     4865.37    319.04 o 
  31   1   1      360.34      508.41    229.70 o 
  33   1   1      103.92       69.72    228.60 o 
  35   1   1     1273.84     1490.56    665.63 o 
  37   1   1      192.13      269.65    357.01 o 
  39   1   1       32.13      -61.88    378.24 o 
  41   1   1      697.59      175.92    420.40 o 
  43   1   1     1432.89     1157.16    503.20 o 
 -44   2   1      538.56      973.35    481.97 o 
 -42   2   1     1420.89     1371.30    497.44 o 
 -40   2   1      903.94     1285.46    469.23 o 
 -38   2   1      484.70      897.11    321.93 o 
 -36   2   1     8890.63    10528.65    503.61 o 
 -34   2   1     2694.24     2942.23    348.09 o 
 -32   2   1     3362.11     4278.60    516.55 o 
 -30   2   1     8945.29     8669.94    562.65 o 
 -28   2   1      102.49      -94.15    172.62 o 
 -26   2   1     1580.41     1975.97    723.87 o 
 -24   2   1     4613.27     4673.24    269.13 o 
 -22   2   1    10458.66    10115.46    217.79 o 
 -20   2   1     3706.24     3969.57    285.67 o 
 -18   2   1     8583.31     8166.37    249.48 o 
 -16   2   1    17690.84    16170.48    515.94 o 
 -14   2   1    22924.32    22869.56    612.40 o 
 -12   2   1    41495.18    46762.51    976.08 o 
 -10   2   1    49423.34    58320.74   1131.38 o 
  -2   2   1    32043.81    33548.47    705.52 o 
   6   2   1    53487.71    57485.41   1063.74 o 
   8   2   1    23463.72    26270.06    417.68 o 
  10   2   1    22311.40    22519.71    315.08 o 
  12   2   1     2190.99     2424.77    140.47 o 
  14   2   1    11029.19    11433.34    230.07 o 
  16   2   1     3423.31     3850.94    149.86 o 
  18   2   1     9198.91     9418.05    227.33 o 
  20   2   1     2267.95     2188.58    143.56 o 
  22   2   1     2738.14     3294.48    171.38 o 
  24   2   1     3360.45     3375.16    168.84 o 
  26   2   1     2800.42     3441.49    301.80 o 
  28   2   1     4962.73     5078.02    324.18 o 
  30   2   1     8428.64     8228.34    388.72 o 
  32   2   1     3773.90     4305.90    530.50 o 
  34   2   1     8578.60     9962.78    646.67 o 
  36   2   1      190.55      476.51    342.14 o 
  38   2   1     2294.60     3026.20    502.29 o 
  40   2   1      215.76      219.00    410.69 o 
  42   2   1      499.42     -230.82    445.88 o 
 -43   3   1      895.83     1406.79    510.48 o 
 -41   3   1      710.74     1404.97    498.05 o 
 -39   3   1      164.73      754.65    456.80 o 
 -37   3   1     2387.20     2941.88    540.82 o 
 -35   3   1      154.04     -132.55    317.57 o 
 -33   3   1     4360.81     5008.45    364.84 o 
 -31   3   1     5081.54     6351.79    364.75 o 
 -29   3   1      313.03      432.00    301.95 o 
 -27   3   1     9381.22     9994.17    798.94 o 
 -25   3   1      816.32      937.87    197.15 o 
 -23   3   1    13567.28    13737.13    284.64 o 
 -21   3   1     1991.55     2279.36    359.13 o 
 -19   3   1     3662.22     3586.88    205.90 o 
 -17   3   1    16260.92    16698.52    407.96 o 
 -15   3   1     8536.60     8930.96    315.30 o 
 -13   3   1    29356.79    33035.05    559.51 o 
 -11   3   1    20571.89    22165.42    581.46 o 
  -3   3   1    29163.06    31056.41    611.79 o 
  -1   3   1    26778.38    27591.61    521.10 o 
   1   3   1    25545.92    28201.89    503.51 o 
   5   3   1    20618.14    20119.38    602.69 o 
   7   3   1     4840.46     4796.06    265.10 o 
   9   3   1     8222.35     8640.62    367.32 o 
  11   3   1    13552.05    15888.26    320.88 o 
  13   3   1     4639.04     4790.59    229.01 o 
  15   3   1     3157.59     3064.96    141.23 o 
  17   3   1      170.35      207.14     83.88 o 
  19   3   1     1324.12      969.35    219.42 o 
  21   3   1    11844.59    12043.29    279.34 o 
  23   3   1     2898.35     2963.20    240.84 o 
  25   3   1     4920.56     4425.75    290.44 o 
  27   3   1     2129.37     2789.01    424.34 o 
  29   3   1     4676.71     4626.81    464.38 o 
  31   3   1     3730.49     3481.18    493.50 o 
  33   3   1      810.07      873.86    371.26 o 
  35   3   1     1183.91     1699.49    434.96 o 
  37   3   1      674.51      521.71    390.37 o 
  39   3   1      133.87      210.50    404.32 o 
  41   3   1      472.61      -36.40    429.50 o 
 -42   4   1      274.43      126.18    445.57 o 
 -40   4   1      613.95      681.25    390.67 o 
 -38   4   1      153.39     -196.85    385.21 o 
 -36   4   1     3120.52     4151.21    595.72 o 
 -34   4   1     1048.33      937.56    412.82 o 
 -32   4   1     6526.50     6875.31    543.24 o 
 -30   4   1      571.35      570.84    336.38 o 
 -28   4   1     3394.42     3976.17    297.00 o 
 -26   4   1     5573.70     5614.08    314.72 o 
 -24   4   1     4733.34     5434.32    286.15 o 
 -22   4   1    22807.74    23120.13    539.05 o 
 -20   4   1     3233.44     4002.33    230.44 o 
 -18   4   1     1357.20     1126.16    180.78 o 
 -16   4   1     9778.35    10181.91    304.53 o 
 -14   4   1    15839.32    16480.79    391.13 o 
 -12   4   1    26909.93    28947.14    760.11 o 
 -10   4   1    27048.35    30204.09    749.80 o 
  -8   4   1      683.53      835.03    169.86 o 
  -6   4   1     4645.21     5083.00    197.80 o 
  -4   4   1     8865.81    10379.23    328.49 o 
  -2   4   1    12278.50    13050.86    347.30 o 
   0   4   1    10653.32    10310.68    264.49 o 
   8   4   1    20341.36    21236.51    457.11 o 
  10   4   1    19427.80    20358.39    614.22 o 
  12   4   1     2176.14     2777.18    308.78 o 
  14   4   1     5581.34     5870.56    210.18 o 
  16   4   1      200.53      321.02    126.20 o 
  18   4   1    11362.04    10804.34    260.87 o 
  20   4   1     2709.29     3131.88    262.48 o 
  22   4   1     4489.08     4668.23    240.18 o 
  24   4   1     5586.07     5518.18    259.29 o 
  26   4   1      906.50     1030.37    326.98 o 
  28   4   1     2264.56     3044.10    455.28 o 
  30   4   1     1589.43     1653.69    392.19 o 
  32   4   1     2093.42     2507.23    475.30 o 
  34   4   1     3002.70     5405.73    635.15 o 
  36   4   1      178.61      -10.92    336.08 o 
  38   4   1      979.20      723.11    459.53 o 
  40   4   1       15.02      -57.93    430.71 o 
 -41   5   1     1046.37      663.66    486.22 o 
 -39   5   1        3.04      427.07    430.10 o 
 -37   5   1     4010.86     5776.99    701.27 o 
 -35   5   1      229.75      259.34    379.75 o 
 -33   5   1     3003.36     5343.55    626.05 o 
 -31   5   1     5197.60     6655.70    573.27 o 
 -29   5   1     5467.34     6780.67    551.74 o 
 -27   5   1     3963.52     4694.75    476.21 o 
 -25   5   1      282.89       54.29    268.44 o 
 -23   5   1     5153.73     5277.77    288.62 o 
 -21   5   1     2333.74     3021.01    268.89 o 
 -19   5   1     2321.42     3083.60    232.46 o 
 -17   5   1     8223.52    10977.27    333.39 o 
 -15   5   1     3583.34     3854.85    247.81 o 
 -13   5   1    23890.52    25818.72    756.17 o 
 -11   5   1     4101.16     4437.84    306.65 o 
  -9   5   1     4704.56     5459.39    239.30 o 
  -7   5   1    11246.94    11680.16    420.70 o 
  -5   5   1     6060.63     5372.97    259.64 o 
  -3   5   1    23558.46    23985.77    553.86 o 
  -1   5   1     7341.70     7497.11    253.88 o 
  11   5   1    26052.93    26761.42    580.94 o 
  13   5   1      943.60      853.84    214.14 o 
  15   5   1     8063.47    10033.15    493.50 o 
  17   5   1     5978.22     6770.96    444.36 o 
  19   5   1    10934.31    12226.44    590.26 o 
  21   5   1     6923.85     7359.07    308.27 o 
  23   5   1     3405.76     3086.56    236.21 o 
  25   5   1      424.12      359.16    288.15 o 
  27   5   1     1458.54     1199.93    366.71 o 
  29   5   1     1532.89     1207.51    392.80 o 
  31   5   1     3858.30     4928.31    598.75 o 
  33   5   1     1459.30     1291.53    450.12 o 
  35   5   1     1334.69      712.80    435.56 o 
  37   5   1       46.27     -277.54    376.11 o 
  39   5   1     1439.79     2283.38    578.73 o 
 -40   6   1      547.06      480.46    498.05 o 
 -38   6   1      941.20     1543.28    488.04 o 
 -36   6   1     1346.23     1259.68    467.11 o 
 -34   6   1     2173.60     2798.41    527.77 o 
 -32   6   1      917.48     1112.57    422.83 o 
 -30   6   1      265.48      -99.18    282.69 o 
 -28   6   1     1499.96     1212.97    361.86 o 
 -26   6   1     4421.11     5557.09    485.01 o 
 -24   6   1     5747.33     5759.40    463.17 o 
 -22   6   1     3969.03     4072.35    399.17 o 
 -20   6   1     7950.07    10130.82    567.81 o 
 -18   6   1      679.10      856.25    181.15 o 
 -16   6   1      544.06      831.55    163.79 o 
 -14   6   1     4458.74     4907.99    354.58 o 
 -12   6   1     8708.28     8570.32    330.39 o 
 -10   6   1     2816.73     3252.17    280.87 o 
  -8   6   1     4563.49     4982.00    306.65 o 
  -6   6   1     2137.47     2238.49    227.79 o 
  -4   6   1     6523.13     6979.95    304.23 o 
  14   6   1     1010.44      812.59    189.28 o 
  16   6   1     1225.63     1744.08    321.82 o 
  18   6   1     4082.18     4154.85    385.21 o 
  20   6   1     3292.63     3830.60    453.46 o 
  22   6   1    10766.22    12415.71    647.28 o 
  24   6   1     1672.55     1806.82    241.35 o 
  26   6   1      882.83     1135.32    347.91 o 
  28   6   1     3990.40     5497.94    517.76 o 
  30   6   1      671.88      959.70    396.13 o 
  32   6   1     1685.07     1847.51    473.78 o 
  34   6   1      775.75      140.13    421.31 o 
  36   6   1      123.91     -334.26    406.45 o 
  38   6   1      603.70      671.85    473.78 o 
 -37   7   1     1769.77     2261.23    581.46 o 
 -35   7   1      656.54     1682.20    495.32 o 
 -33   7   1     2895.30     4883.72    661.23 o 
 -31   7   1     2115.49     2190.26    501.99 o 
 -29   7   1      821.07      784.99    390.67 o 
 -27   7   1      660.65      729.48    373.99 o 
 -25   7   1      105.89      165.91    309.38 o 
 -23   7   1     5402.83     5201.60    458.62 o 
 -21   7   1    11656.60    13622.61    661.54 o 
 -19   7   1     1019.74     1457.44    330.92 o 
 -17   7   1    18677.03    20020.49    749.20 o 
 -15   7   1     1792.49     2085.75    270.39 o 
 -13   7   1     6019.64     6004.18    411.00 o 
 -11   7   1     1567.62     1645.20    267.83 o 
  -9   7   1     4581.07     5595.61    351.55 o 
  -7   7   1     2696.07     3167.55    264.19 o 
  17   7   1     2758.68     3674.39    514.43 o 
  19   7   1     4887.68     5251.04    536.57 o 
  21   7   1     4467.90     4595.57    464.38 o 
  23   7   1      910.91      832.61    351.24 o 
  25   7   1     1444.51     2057.98    497.74 o 
  27   7   1     5610.37     6629.92    583.58 o 
  29   7   1     4084.82     5003.23    626.65 o 
  31   7   1     4048.19     5628.67    580.85 o 
  33   7   1     1585.68     2207.24    512.61 o 
 -34   8   1      712.65      868.70    481.37 o 
 -32   8   1      276.02      807.13    451.03 o 
 -30   8   1      721.65      670.94    427.68 o 
 -28   8   1     1882.44     1777.75    468.02 o 
 -26   8   1     4216.42     5137.29    593.29 o 
 -24   8   1     4979.81     5031.74    489.86 o 
 -22   8   1     4299.64     5240.00    379.42 o 
 -20   8   1     5461.20     6242.84    382.45 o 
 -18   8   1      491.48      793.78    319.09 o 
 -16   8   1      312.42      438.60    268.44 o 
 -14   8   1      486.43      881.44    292.70 o 
 -12   8   1     2661.10     3654.98    389.46 o 
 -10   8   1     2998.41     3348.02    350.64 o 
  24   8   1     8438.31    10684.37    797.42 o 
  26   8   1     1533.78     3361.06    667.91 o 
 -31   9   1      649.20     1731.04    539.91 o 
 -29   9   1      184.22     -172.19    342.89 o 
 -27   9   1      958.25     1020.27    329.23 o 
 -25   9   1      126.07     -320.64    277.79 o 
 -23   9   1      304.38      685.80    353.97 o 
 -21   9   1     4099.60     4731.76    492.89 o 
 -19   9   1      772.37      734.94    365.80 o 
 -17   9   1    11049.60    11344.39    612.70 o 
  21  11   1      479.80      711.89   1013.38 o 
 -14 -12   2      555.42       69.19    323.31 o 
 -12 -12   2     1648.82     1114.09    350.59 o 
 -10 -12   2     1256.77      962.89    373.99 o 
  -8 -12   2     1773.43     2015.39    377.65 o 
  -6 -12   2      345.08      210.25    316.68 o 
  -4 -12   2      532.68      163.16    303.92 o 
  -2 -12   2      500.59      344.43    300.39 o 
   0 -12   2       77.30     -220.09    274.27 o 
   2 -12   2     1752.02     1539.18    432.99 o 
   4 -12   2      839.74     1115.35    319.92 o 
   6 -12   2      496.30      543.67    301.97 o 
   8 -12   2     2627.85     3308.33    440.63 o 
  10 -12   2      322.69      478.49    329.15 o 
  12 -12   2     1488.46     1974.00    842.77 o 
 -23 -11   2      452.23      281.72    546.43 o 
 -21 -11   2      542.07      290.58    320.78 o 
 -19 -11   2      453.42      836.75    486.98 o 
 -17 -11   2      410.06      475.11    300.47 o 
 -15 -11   2       84.08      283.65    296.53 o 
 -13 -11   2      159.48     -218.03    284.97 o 
 -11 -11   2      401.86       22.66    277.65 o 
  -9 -11   2      331.26      281.71    263.86 o 
  -7 -11   2     1165.45     1137.90    292.32 o 
  -5 -11   2      425.48       83.14    245.18 o 
  -3 -11   2     1948.37     1723.55    306.75 o 
  -1 -11   2     2952.23     3164.95    385.64 o 
   1 -11   2     1857.10     1457.46    327.92 o 
   3 -11   2     1455.99     1187.60    319.92 o 
   5 -11   2     1293.83     1250.49    310.09 o 
   7 -11   2      458.78      244.88    267.99 o 
   9 -11   2      140.59      125.49    355.34 o 
  11 -11   2      116.72      -66.16    277.96 o 
  13 -11   2      470.53      262.50    290.19 o 
  15 -11   2      505.97     -105.86    287.35 o 
  17 -11   2     1675.64     1603.27    403.26 o 
  19 -11   2      720.19      963.59    378.69 o 
 -24 -10   2     1242.38       47.62    434.35 o 
 -22 -10   2      559.01      671.15    300.20 o 
 -20 -10   2     1297.78      961.42    532.78 o 
 -18 -10   2      363.28      264.93    265.85 o 
 -16 -10   2     9098.02     9869.61    576.30 o 
 -14 -10   2     1645.49     1337.32    292.56 o 
 -12 -10   2     7594.01     7807.65    595.26 o 
 -10 -10   2      103.84       53.40    217.18 o 
  -8 -10   2     2012.05     2135.09    308.68 o 
  -6 -10   2      494.50      239.25    227.67 o 
  -4 -10   2     5934.91     5295.08    356.80 o 
  -2 -10   2      341.34      375.47    228.19 o 
   0 -10   2     1918.63     1635.96    340.78 o 
   2 -10   2     1235.43      805.68    296.04 o 
   4 -10   2      876.03      702.65    256.60 o 
   6 -10   2      324.63      206.05    221.96 o 
   8 -10   2     2316.17     1759.04    286.59 o 
  10 -10   2     1312.78     1765.43    308.96 o 
  12 -10   2     2063.39     2272.76    329.65 o 
  14 -10   2     2176.61     2669.43    350.02 o 
  16 -10   2     3677.48     3969.84    936.65 o 
  18 -10   2      322.90      233.14    285.88 o 
  20 -10   2      179.84       64.75    275.28 o 
  22 -10   2     1235.80     1580.31    339.62 o 
  24 -10   2      160.50      251.15    463.77 o 
 -25  -9   2     2107.12     1440.76    440.72 o 
 -23  -9   2     1824.69     1584.49    892.06 o 
 -21  -9   2     3891.53     4326.19    576.15 o 
 -19  -9   2     2278.67     2306.87    306.59 o 
 -17  -9   2     1898.48     1919.14    671.24 o 
 -15  -9   2     2172.16     1941.46    582.22 o 
 -13  -9   2      892.28      658.23    225.40 o 
 -11  -9   2      146.84      146.76    199.35 o 
  -9  -9   2     1894.08     1760.04    263.06 o 
  -7  -9   2    12245.49    12196.65    479.56 o 
  -5  -9   2     4676.79     4486.61    440.57 o 
  -3  -9   2    10985.70    11299.71    460.01 o 
  -1  -9   2     3459.45     3667.21    435.41 o 
   1  -9   2      768.51      594.49    207.51 o 
   3  -9   2      539.29      230.61    182.80 o 
   5  -9   2     7403.23     7250.58    386.37 o 
   7  -9   2     3152.26     2974.97    308.77 o 
   9  -9   2     4537.01     4184.40    300.90 o 
  11  -9   2      116.01        6.11    282.24 o 
  13  -9   2      120.11       85.80    220.24 o 
  15  -9   2     2702.02     2436.88    549.16 o 
  17  -9   2     3313.92     4073.33    374.30 o 
  19  -9   2      584.05      556.05    279.51 o 
  21  -9   2     4423.09     4516.13    396.28 o 
  23  -9   2      351.74     -416.15    349.73 o 
  25  -9   2     2484.94     3203.64    525.65 o 
 -36  -8   2     2061.13     2263.66    612.40 o 
 -34  -8   2      371.41      791.66    512.00 o 
 -32  -8   2     2291.24     2138.69    582.98 o 
 -30  -8   2      426.75     -191.70    452.25 o 
 -28  -8   2      514.74       32.15    456.19 o 
 -26  -8   2      166.23      456.80    435.26 o 
 -24  -8   2     4206.71     4123.45    323.33 o 
 -22  -8   2      295.05       97.53    179.05 o 
 -20  -8   2     3848.06     3543.18    374.72 o 
 -18  -8   2     2751.14     2269.22    432.41 o 
 -16  -8   2    10220.09     9583.82    344.78 o 
 -14  -8   2      823.96      552.10    217.33 o 
 -12  -8   2     8972.60     8897.31    380.52 o 
 -10  -8   2      399.81      297.11    177.76 o 
  -8  -8   2     6529.56     5794.91    321.74 o 
  -6  -8   2     1359.52      798.47    203.79 o 
  -4  -8   2      935.41      601.49    270.10 o 
  -2  -8   2      327.72      189.71    154.99 o 
   0  -8   2     4026.22     4052.95    286.60 o 
   2  -8   2     2463.52     2113.99    256.05 o 
   4  -8   2     2598.71     2995.93    280.64 o 
   6  -8   2     1200.62      806.09    202.46 o 
   8  -8   2    12860.64    13295.93    474.79 o 
  10  -8   2      675.97      705.28    206.94 o 
  12  -8   2     5577.95     5412.19    331.44 o 
  14  -8   2     1237.96      949.83    223.52 o 
  16  -8   2     7970.36     8211.02    398.26 o 
  18  -8   2      433.14      589.41    235.33 o 
  20  -8   2     2534.48     3045.53    325.31 o 
  22  -8   2      793.32      458.31    363.68 o 
  24  -8   2     1228.40       33.67    326.98 o 
  26  -8   2     1196.23      252.36    376.72 o 
 -37  -7   2      314.48     -201.40    452.85 o 
 -35  -7   2       28.11      -56.42    468.02 o 
 -33  -7   2     2314.54     2233.63    580.25 o 
 -31  -7   2      776.69     1038.56    485.01 o 
 -29  -7   2     2672.99     2639.17    596.63 o 
 -27  -7   2     2325.75     1922.13    542.33 o 
 -25  -7   2     3797.13     4104.69    696.87 o 
 -23  -7   2      871.80      209.59    290.55 o 
 -21  -7   2     3557.37     3733.70    300.88 o 
 -19  -7   2      125.44     -118.47    145.60 o 
 -17  -7   2     3074.89     3145.87    294.59 o 
 -15  -7   2      900.80      596.75    299.44 o 
 -13  -7   2     2484.15     2591.56    349.24 o 
 -11  -7   2     2678.21     2580.42    247.13 o 
  -9  -7   2     5148.45     4709.15    275.29 o 
  -7  -7   2    19566.58    18099.88    488.84 o 
  -5  -7   2     4897.81     3983.17    249.69 o 
  -3  -7   2    12335.08    11556.81    509.73 o 
  -1  -7   2     1528.21     1210.65    186.13 o 
   1  -7   2     5130.99     5028.75    277.74 o 
   3  -7   2     2089.30     1822.38    220.23 o 
   5  -7   2     5109.86     5140.62    286.43 o 
   7  -7   2     7110.95     6786.18    386.43 o 
   9  -7   2     2007.59     1616.09    226.86 o 
  11  -7   2     3817.93     3233.67    267.88 o 
  13  -7   2     1265.79      652.75    185.87 o 
  15  -7   2     3323.38     3466.83    302.66 o 
  17  -7   2     8610.05     8382.64    377.55 o 
  19  -7   2     3061.41     3615.78    306.57 o 
  21  -7   2     4037.71     3656.50    397.04 o 
  23  -7   2      886.41      302.71    268.44 o 
  25  -7   2     1231.21     1338.24    353.97 o 
 -40  -6   2      574.75      747.68    532.93 o 
 -38  -6   2      185.78      -28.21    451.94 o 
 -36  -6   2     2285.84     1306.39    526.86 o 
 -34  -6   2     1134.79      707.34    504.72 o 
 -32  -6   2     2231.42     1768.95    527.17 o 
 -30  -6   2     4257.27     4938.92    704.61 o 
 -28  -6   2      116.60      260.85    404.32 o 
 -26  -6   2     2530.40     2763.23    549.61 o 
 -24  -6   2     6707.23     6057.56    265.71 o 
 -22  -6   2     3194.49     3054.18    225.62 o 
 -20  -6   2     7536.82     7438.57    274.86 o 
 -18  -6   2    15179.06    14819.49    372.36 o 
 -16  -6   2     4152.23     3617.34    250.44 o 
 -14  -6   2     6738.69     6636.42    249.80 o 
 -12  -6   2     7139.59     6871.88    249.49 o 
 -10  -6   2      226.32       44.45    103.80 o 
  -8  -6   2     6715.63     6288.76    227.12 o 
  -6  -6   2     3713.81     3220.90    173.99 o 
  -4  -6   2      617.83      476.68    136.30 o 
  -2  -6   2     5637.92     4903.83    248.12 o 
   0  -6   2    11135.50    10665.13    607.85 o 
   2  -6   2    13975.97    12201.63    384.88 o 
   4  -6   2     9321.36     8333.22    325.32 o 
   6  -6   2     2293.92     2524.36    323.49 o 
   8  -6   2    23009.05    22218.87    535.15 o 
  10  -6   2     1463.39     1509.45    200.07 o 
  12  -6   2    16169.57    14828.50    441.65 o 
  14  -6   2     1453.67     1771.65    594.65 o 
  16  -6   2     5545.06     5816.15    299.53 o 
  18  -6   2      596.08      246.29    240.23 o 
  20  -6   2     2660.50      263.28    232.64 o 
  22  -6   2     2975.67     2758.98    383.09 o 
  24  -6   2      161.36      390.67    283.60 o 
  26  -6   2      630.02     1086.18    333.65 o 
 -41  -5   2      768.54      592.38    548.40 o 
 -39  -5   2     1394.16     1401.94    553.56 o 
 -37  -5   2      226.15      477.12    525.35 o 
 -35  -5   2     1203.96     1208.72    498.05 o 
 -33  -5   2     1434.40     1487.47    517.76 o 
 -31  -5   2     2278.94     2924.29    594.50 o 
 -29  -5   2     4557.13     5739.08    726.45 o 
 -27  -5   2     4977.95     5113.03    567.51 o 
 -25  -5   2      910.51      494.66    231.28 o 
 -23  -5   2     8458.12     8566.16    277.92 o 
 -21  -5   2      819.88      522.63    138.02 o 
 -19  -5   2     4809.99     4469.74    233.41 o 
 -17  -5   2     4660.78     4377.26    199.90 o 
 -15  -5   2     2057.40     1945.06    164.50 o 
 -13  -5   2    21410.22    19226.90    716.31 o 
 -11  -5   2      710.95      515.45    111.57 o 
  -9  -5   2    25345.33    24668.54    503.47 o 
  -7  -5   2    14618.69    12631.30    286.58 o 
  -5  -5   2    11223.92     9645.26    265.04 o 
  -3  -5   2    17300.67    16234.32    349.99 o 
  -1  -5   2     1697.27     1941.71    280.11 o 
   1  -5   2     2785.10     2509.83    179.31 o 
   3  -5   2     2927.21     3003.03    194.97 o 
   5  -5   2      184.13      199.66    120.19 o 
   7  -5   2    21839.63    19419.34    883.26 o 
   9  -5   2     8143.71     8481.85    368.38 o 
  11  -5   2    10110.61     9930.22    336.65 o 
  13  -5   2     8700.79     9674.08    335.81 o 
  15  -5   2     3042.88     3245.06    223.76 o 
  17  -5   2     5179.24      958.18    246.90 o 
  19  -5   2      336.85      147.11    201.10 o 
  21  -5   2     5327.68     5049.94    385.52 o 
  23  -5   2     5301.80     5358.41    397.95 o 
  25  -5   2     1908.81     1756.82    317.27 o 
 -42  -4   2      349.94      247.51    541.73 o 
 -40  -4   2      346.57      836.85    545.37 o 
 -38  -4   2     1026.18     2018.58    607.24 o 
 -36  -4   2      126.30        9.40    444.36 o 
 -34  -4   2     5764.53     5702.07    630.90 o 
 -32  -4   2      858.84      561.44    444.36 o 
 -30  -4   2     2228.68     2862.71    581.76 o 
 -28  -4   2     6057.91     5221.92    569.63 o 
 -26  -4   2     7991.09     6851.34    612.70 o 
 -24  -4   2    13866.22    11891.11    292.69 o 
 -22  -4   2    11485.14    10640.45    274.95 o 
 -20  -4   2     4809.77     4510.16    192.26 o 
 -18  -4   2     1941.86     2011.51    292.78 o 
 -16  -4   2     4768.08     4387.31    271.86 o 
 -14  -4   2    11429.77    10402.35    256.41 o 
 -12  -4   2    50079.45    46033.16   1445.05 o 
 -10  -4   2    27194.83    25576.99    407.23 o 
  -8  -4   2     9643.63     8998.13    262.11 o 
  -6  -4   2    25694.96    26627.04    408.07 o 
  -4  -4   2     4070.18     4082.52    154.49 o 
  -2  -4   2    13513.52    11755.49    255.85 o 
   0  -4   2     6424.64     5307.47    155.73 o 
   2  -4   2    16063.49    15987.05    477.57 o 
   4  -4   2     6516.85     7088.46    429.19 o 
   6  -4   2     5725.36     5762.22    229.19 o 
   8  -4   2    20053.31    18806.48    425.31 o 
  10  -4   2     5676.19     6262.50    703.85 o 
  12  -4   2    20906.45    20398.49    452.12 o 
  14  -4   2     2531.44     3475.11    283.30 o 
  16  -4   2      984.65      396.44    170.16 o 
  18  -4   2     8081.90     7506.81    409.18 o 
  20  -4   2     1302.32      967.28    245.08 o 
  22  -4   2     6004.84     6670.87    404.32 o 
  24  -4   2     1890.20     1627.00    305.44 o 
  26  -4   2     1722.22     1793.82    313.63 o 
 -43  -3   2     2999.11     3903.40    773.46 o 
 -41  -3   2      564.03     1131.07    550.22 o 
 -39  -3   2     5701.91     5751.21    808.34 o 
 -37  -3   2     2452.00     2534.09    362.44 o 
 -35  -3   2     1434.42     1277.78    287.61 o 
 -33  -3   2     1803.53     1949.12    528.08 o 
 -31  -3   2     5641.25     5215.55    602.09 o 
 -29  -3   2     5855.26     6194.05    617.86 o 
 -27  -3   2     6022.91     5510.38    579.94 o 
 -25  -3   2     2292.70     2172.67    495.92 o 
 -23  -3   2     9090.16     9279.95    252.38 o 
 -21  -3   2     1896.27     1714.66    273.53 o 
 -19  -3   2     5627.59     5419.07    176.93 o 
 -17  -3   2    15186.98    14871.34    281.91 o 
 -15  -3   2    30192.33    28808.77    455.78 o 
 -13  -3   2    17175.80    17951.20    348.69 o 
 -11  -3   2    19217.04    19153.91    590.74 o 
  -9  -3   2    15659.70    13627.99    326.95 o 
  -7  -3   2     3577.45     3221.89    149.21 o 
  -5  -3   2    10793.45    11051.19    258.90 o 
  -3  -3   2     1568.97     1590.49    112.40 o 
  -1  -3   2     5805.79     5625.81    195.99 o 
   1  -3   2     1791.12     1420.15     92.48 o 
   3  -3   2    33358.79    34235.31    880.53 o 
   5  -3   2     2680.41     2132.18    143.77 o 
   7  -3   2    16616.52    17557.25    373.51 o 
   9  -3   2    19857.20    19183.34    558.41 o 
  11  -3   2     6376.08     5936.23    313.63 o 
  15  -3   2    20071.86    20133.03    598.45 o 
  17  -3   2     3213.98     2820.86    266.01 o 
  19  -3   2     8823.98     8209.05    516.70 o 
  21  -3   2    13455.42    14311.89    333.02 o 
  23  -3   2       81.48       -5.38    123.58 o 
  25  -3   2     1563.74     1813.74    190.38 o 
  27  -3   2     2195.90     2669.75    296.64 o 
  29  -3   2        1.21     -184.85    206.76 o 
  31  -3   2     7557.72     8511.40    683.98 o 
  33  -3   2      670.57     1080.11    456.19 o 
 -44  -2   2      290.68      329.52    351.35 o 
 -42  -2   2      296.63      250.47    326.78 o 
 -40  -2   2     1118.37      761.85    306.82 o 
 -38  -2   2     2515.88     3082.14    379.00 o 
 -36  -2   2     3005.78     3819.83    389.26 o 
 -34  -2   2     5282.07     5357.81    621.50 o 
 -32  -2   2      132.31       82.81    396.44 o 
 -30  -2   2     1495.93      638.79    431.62 o 
 -28  -2   2     2169.91     1639.43    476.82 o 
 -26  -2   2     8866.90     7856.54    622.41 o 
 -24  -2   2     7232.56     7774.34    585.71 o 
 -22  -2   2     2352.18     1858.96    149.23 o 
 -20  -2   2     6882.02     6532.48    155.71 o 
 -18  -2   2    28862.15    29296.87    718.86 o 
 -16  -2   2     1952.16     1563.53    117.80 o 
 -14  -2   2    23775.35    22245.80    582.49 o 
 -12  -2   2    13549.70    12853.83    221.24 o 
 -10  -2   2     6968.85     6971.53    158.02 o 
  -8  -2   2     4671.22     4394.45    131.07 o 
  -6  -2   2    24889.80    23633.91    393.81 o 
  -4  -2   2   174905.81   180041.22   1650.69 o 
  -2  -2   2    60091.52    64854.36    838.22 o 
   0  -2   2   166801.20   174899.98   2091.68 o 
   2  -2   2     8646.66     8676.15    222.31 o 
   4  -2   2     6500.55     7488.01    305.74 o 
   6  -2   2    10720.13    12034.14    392.19 o 
   8  -2   2     3715.57     3351.06    221.12 o 
  12  -2   2    42341.11    44057.83    915.41 o 
  14  -2   2    18508.08    18655.75    529.74 o 
  16  -2   2    12551.50    14246.80    293.35 o 
  18  -2   2    24716.94    24197.65    410.93 o 
  20  -2   2      345.75      157.66    109.23 o 
  22  -2   2    18784.72    19298.43    381.10 o 
  24  -2   2     1938.22     1839.81    238.31 o 
  26  -2   2     9123.87     9823.46    896.30 o 
  28  -2   2      168.26      247.65    241.44 o 
  30  -2   2      400.04      312.96    222.51 o 
  32  -2   2     1314.91     1738.21    545.52 o 
  34  -2   2      351.43       10.61    247.82 o 
  36  -2   2     1205.27     1392.02    320.67 o 
  38  -2   2       42.07      -77.65    471.66 o 
 -45  -1   2       52.36      -71.42    346.26 o 
 -43  -1   2     1644.23     1542.51    694.60 o 
 -41  -1   2      318.95       40.59    464.83 o 
 -39  -1   2     3390.95     4099.43    433.99 o 
 -37  -1   2     3449.83     4401.70    386.90 o 
 -35  -1   2     2156.15     2487.89    344.02 o 
 -33  -1   2     2803.41     3289.79    603.60 o 
 -31  -1   2     4625.79     5597.12    714.92 o 
 -29  -1   2     8503.58     9108.33    668.82 o 
 -27  -1   2     4314.59     4683.53    577.82 o 
 -25  -1   2      548.59      284.82    320.00 o 
 -23  -1   2    19224.63    18210.29    757.99 o 
 -21  -1   2     5528.94     4820.02    403.11 o 
 -19  -1   2    17927.61    15217.76    631.81 o 
 -17  -1   2    16872.49    16060.68    616.65 o 
 -15  -1   2    29730.67    27164.62    416.03 o 
 -13  -1   2      627.68      638.58    133.91 o 
 -11  -1   2    24051.49    25398.20    385.09 o 
  -9  -1   2    72445.87    76059.86   1196.13 o 
  -7  -1   2    12260.78    12963.98    240.85 o 
  -5  -1   2      751.82      610.28     71.56 o 
  -1  -1   2     3747.73     4255.63    120.35 o 
   1  -1   2    26327.59    28339.90    572.06 o 
   3  -1   2    53942.40    60455.80   1050.69 o 
   5  -1   2    50525.23    57677.71   1023.70 o 
   7  -1   2    31135.61    33756.55    687.01 o 
  11  -1   2     1781.55     1884.51    168.95 o 
  13  -1   2    10958.18    10973.15    229.35 o 
  15  -1   2    16541.66    14312.72    344.51 o 
  17  -1   2     7938.38     6885.12    246.72 o 
  19  -1   2     2355.90     2409.01    349.88 o 
  21  -1   2     3057.93     3134.71    322.12 o 
  23  -1   2     2953.54     2937.34    183.95 o 
  25  -1   2     2093.73     1598.05    231.82 o 
  27  -1   2     7317.42     8593.77    381.37 o 
  29  -1   2     5124.88     5285.58    329.36 o 
  31  -1   2     3689.73     4094.20    318.24 o 
  33  -1   2        0.67      -14.61    226.97 o 
  35  -1   2     3454.37     4193.46    372.54 o 
  37  -1   2      427.04      397.13    279.40 o 
  39  -1   2     2895.58     4070.87    434.18 o 
  41  -1   2      799.31     2071.64    470.29 o 
 -46   0   2     2643.84     4392.35    822.90 o 
 -44   0   2      565.90      484.87    629.38 o 
 -42   0   2        4.80      -12.83    523.98 o 
 -40   0   2      110.17       36.49    291.00 o 
 -38   0   2     4309.45     4764.14    417.42 o 
 -36   0   2     1829.62     1683.87    311.85 o 
 -34   0   2     6919.77     7380.04    412.81 o 
 -32   0   2        9.90     -223.85    349.73 o 
 -30   0   2     3057.46     4533.69    591.17 o 
 -28   0   2       74.22       13.95    294.22 o 
 -26   0   2    18406.59    18348.91    782.86 o 
 -24   0   2     7175.23     6428.22    467.11 o 
 -22   0   2     1672.72     1964.89    338.50 o 
 -20   0   2      362.42      387.03    207.77 o 
 -18   0   2       24.50      267.83    176.83 o 
 -16   0   2    10945.42    10652.22    453.76 o 
 -14   0   2    14228.38    12478.50    464.99 o 
 -12   0   2     7513.45     9076.18    376.72 o 
 -10   0   2     7626.85     8528.68    168.19 o 
  -8   0   2     1699.61     1687.05     82.24 o 
  -6   0   2    11818.95    13181.10    225.78 o 
  -4   0   2    12010.34    14568.96    318.18 o 
  -2   0   2   250525.64   303259.91   4464.54 o 
   0   0   2    23470.53    29790.97    565.08 o 
   2   0   2     2200.93     2937.33    143.47 o 
   4   0   2     7332.19     8673.38    261.16 o 
   6   0   2    31723.10    36331.11    692.47 o 
  10   0   2    25478.18    28482.15    603.00 o 
  12   0   2     8705.96     8020.17    189.05 o 
  14   0   2    16982.98    16918.91    295.25 o 
  16   0   2      718.85      667.77    100.98 o 
  18   0   2    43352.25    47987.48    614.80 o 
  20   0   2      303.60      103.88    159.54 o 
  22   0   2    31645.87    32695.81    502.08 o 
  24   0   2     2974.41     3440.38    188.66 o 
  26   0   2    23586.53    25270.82    631.10 o 
  28   0   2     4454.35     4127.70    297.94 o 
  30   0   2     1593.13     2500.29    310.20 o 
  32   0   2      291.01      584.38    244.08 o 
  34   0   2      981.83     1693.14    302.09 o 
  36   0   2      650.07     1104.67    541.12 o 
  38   0   2       55.25     -185.63    401.90 o 
  40   0   2        5.12     -368.83    388.85 o 
  42   0   2      614.13      352.76    485.01 o 
 -45   1   2       73.78      289.06    489.86 o 
 -43   1   2     1575.27     1944.81    445.42 o 
 -41   1   2      343.40       80.57    751.92 o 
 -39   1   2     3316.64     4216.10    448.63 o 
 -37   1   2     3628.44     5312.33    464.10 o 
 -35   1   2     2029.96     2569.71    437.08 o 
 -33   1   2     2518.52     2397.67    496.99 o 
 -31   1   2     4596.93     4016.23    469.23 o 
 -29   1   2     8427.42     9166.57    595.11 o 
 -27   1   2     4327.47     4041.41    424.95 o 
 -25   1   2      507.87      772.55    295.43 o 
 -23   1   2    19098.54    18966.16    711.28 o 
 -21   1   2     5767.43     6210.43    397.65 o 
 -19   1   2    17396.67    15451.32    573.57 o 
 -17   1   2    18700.74    19005.29    611.79 o 
 -15   1   2    29778.65    29697.25    775.89 o 
 -13   1   2      902.80     1201.44    207.17 o 
 -11   1   2    27258.17    33061.04    776.80 o 
  -9   1   2    70233.11    80032.95    971.41 o 
  -7   1   2    11660.26    13650.21    310.90 o 
  -5   1   2      964.47      804.70     83.72 o 
  -3   1   2     9039.45     8799.25    244.17 o 
  -1   1   2     4154.72     4739.34    176.23 o 
   1   1   2    24398.07    25055.27    511.09 o 
   5   1   2    51434.01    53991.79    948.78 o 
   7   1   2    31463.08    28322.61    590.26 o 
  11   1   2     2274.66     2458.16    120.41 o 
  13   1   2     9135.69     9260.66    238.41 o 
  15   1   2    16298.42    14365.36    272.11 o 
  17   1   2     8590.13     8043.16    212.88 o 
  19   1   2     2083.47     2132.83    370.74 o 
  21   1   2     3292.32     3325.44    203.94 o 
  23   1   2     2792.83     3101.62    392.45 o 
  25   1   2     2325.95     1750.51    439.02 o 
  27   1   2     6544.35     7759.07    363.54 o 
  29   1   2     5332.99     5218.10    412.21 o 
  31   1   2     3440.12     3814.74    333.74 o 
  33   1   2       19.31     -200.41    216.14 o 
  35   1   2     3946.57     4432.08    556.89 o 
  37   1   2      376.82      536.87    398.56 o 
  39   1   2     2947.19     3136.61    549.61 o 
  41   1   2      828.37      938.77    470.75 o 
 -44   2   2      384.64       61.27    455.28 o 
 -42   2   2      327.02      295.43    417.67 o 
 -40   2   2     1176.62     1116.22    350.31 o 
 -38   2   2     2713.15     3141.33    409.17 o 
 -36   2   2     3047.75     4110.49    458.77 o 
 -34   2   2     5275.08     5485.56    364.50 o 
 -32   2   2      103.31      374.32    219.55 o 
 -30   2   2      695.10      475.08    217.08 o 
 -28   2   2     2544.40     2549.69    424.04 o 
 -26   2   2     8918.96     9065.26    525.95 o 
 -24   2   2     6949.12     7706.40    465.90 o 
 -22   2   2     2557.95     2428.99    125.75 o 
 -20   2   2     6537.34     6290.51    378.24 o 
 -18   2   2    27990.07    29680.56    813.50 o 
 -16   2   2     2184.52     2262.75    268.44 o 
 -14   2   2    23137.91    25708.01    685.50 o 
 -12   2   2    13366.69    15204.11    483.19 o 
   4   2   2     7497.09     8979.72    300.28 o 
   6   2   2     9316.46    10621.58    334.26 o 
   8   2   2     3679.93     3181.20    198.67 o 
  12   2   2    43024.08    42684.82    517.40 o 
  14   2   2    20580.77    20391.36    327.97 o 
  16   2   2    13809.12    15743.49    295.62 o 
  18   2   2    23688.97    21433.60    366.26 o 
  20   2   2      358.10      138.17    104.40 o 
  22   2   2    18371.33    19341.09    369.24 o 
  24   2   2     2088.50     2631.81    289.74 o 
  26   2   2     9715.85    10098.50    532.93 o 
  28   2   2      318.76       97.26    194.00 o 
  30   2   2      469.16      709.16    340.32 o 
  32   2   2     1086.74     1114.09    341.84 o 
  34   2   2      343.73      195.03    330.01 o 
  36   2   2     1004.00      724.02    399.17 o 
  38   2   2       50.12      113.14    410.09 o 
  40   2   2      328.10      158.64    418.58 o 
  42   2   2     1003.30     1369.48    523.53 o 
 -43   3   2     2826.71     3512.42    640.61 o 
 -41   3   2      517.15      970.31    443.45 o 
 -39   3   2     5440.34     5728.46    586.62 o 
 -37   3   2     2775.24     3391.70    543.85 o 
 -35   3   2     1400.97     1763.71    322.77 o 
 -33   3   2     1660.75     2263.42    389.16 o 
 -31   3   2     5547.25     5353.95    341.97 o 
 -29   3   2     4919.63     4868.66    309.38 o 
 -27   3   2     5494.31     6137.63    324.40 o 
 -25   3   2     1812.91     2263.05    356.70 o 
 -23   3   2     9003.32    10107.76    492.28 o 
 -21   3   2     2177.51     2804.17    340.93 o 
 -19   3   2     6333.49     7208.35    385.52 o 
 -17   3   2    16272.94    17521.76    580.25 o 
 -15   3   2    30220.59    29576.52    767.09 o 
 -13   3   2    17982.46    21020.54    595.11 o 
   7   3   2    19252.09    19631.64    631.81 o 
   9   3   2    18388.65    19668.95    535.36 o 
  11   3   2     6264.67     4805.16    266.31 o 
  13   3   2    15476.45    14716.12    319.51 o 
  15   3   2    20256.22    20211.54    333.96 o 
  17   3   2     2798.15     2345.22    142.60 o 
  19   3   2     9408.80     8877.55    239.22 o 
  21   3   2    13395.81    14241.55    312.72 o 
  23   3   2      171.62       92.58    122.27 o 
  25   3   2     1528.13     1340.00    469.23 o 
  27   3   2     1987.08     2705.29    423.43 o 
  29   3   2       16.73       63.70    273.90 o 
  31   3   2     7655.30     9856.92    637.27 o 
  33   3   2      536.36      676.10    377.93 o 
  35   3   2     1657.16     1598.18    433.44 o 
  37   3   2      225.66      141.95    371.87 o 
  39   3   2     1443.49     1967.02    498.65 o 
 -42   4   2      447.43      433.14    466.20 o 
 -40   4   2      481.06      352.15    454.07 o 
 -38   4   2     1137.34     1426.81    471.66 o 
 -36   4   2      104.07      -18.50    359.13 o 
 -34   4   2     5618.35     5407.55    531.11 o 
 -32   4   2      751.75     1094.37    369.44 o 
 -30   4   2     2073.57     2982.66    620.13 o 
 -28   4   2     6053.21     5841.58    332.83 o 
 -26   4   2     8237.86     8424.50    362.14 o 
 -24   4   2    13950.80    13585.31    432.85 o 
 -22   4   2    11922.53    12111.79    391.01 o 
 -20   4   2     5456.50     6323.66    281.83 o 
 -18   4   2     2084.62     2571.83    270.86 o 
 -16   4   2     4681.11     5035.99    315.45 o 
  -6   4   2    29733.35    31619.37    826.54 o 
  14   4   2     1905.16      119.51    135.89 o 
  16   4   2     1380.08     1757.31    181.37 o 
  18   4   2     8000.34     7170.96    288.61 o 
  20   4   2     1083.77     1020.44    169.79 o 
  22   4   2     5712.02     6719.98    287.50 o 
  24   4   2     2045.99     1787.05    323.19 o 
  26   4   2     1754.32     2824.80    442.54 o 
  28   4   2     1444.10     1563.91    414.03 o 
  30   4   2     1411.11     1686.45    390.67 o 
  32   4   2     8799.29     9263.63    653.65 o 
  34   4   2      257.37       29.42    378.54 o 
  36   4   2     3072.15     4798.79    618.16 o 
 -41   5   2      690.41     1078.29    516.55 o 
 -39   5   2     1207.88     1579.38    535.05 o 
 -37   5   2      224.40      238.41    401.90 o 
 -35   5   2     1340.35     2128.38    504.72 o 
 -33   5   2     1097.84      784.99    408.87 o 
 -31   5   2     2221.17     2556.06    484.10 o 
 -29   5   2     4611.88     5522.21    497.14 o 
 -27   5   2     4425.33     5201.60    468.32 o 
 -25   5   2     1486.77     1932.36    275.87 o 
 -23   5   2     8323.41     9467.37    362.68 o 
 -21   5   2      494.50      381.58    173.71 o 
 -19   5   2     5300.49     5173.61    256.35 o 
 -17   5   2     4515.16     4848.74    545.37 o 
 -15   5   2     2672.86     3152.08    295.43 o 
 -13   5   2    20273.14    23020.31    699.45 o 
 -11   5   2      347.51      365.80    171.07 o 
  -9   5   2    25944.48    27845.49    717.04 o 
  -7   5   2    12801.32    13894.69    452.55 o 
  -5   5   2    11756.34    12049.30    389.76 o 
  -3   5   2    15671.56    16119.52    428.89 o 
  -1   5   2     2296.56     2439.89    161.67 o 
   1   5   2     3758.65     3492.40    151.36 o 
  13   5   2     8839.98     9193.87    545.67 o 
  19   5   2      526.88      445.57    197.16 o 
  21   5   2     5599.58     6061.81    370.65 o 
  23   5   2     5955.53     6384.41    306.41 o 
  25   5   2     1941.41     1707.55    287.39 o 
  27   5   2     5881.21     6506.78    524.74 o 
  29   5   2     5404.81     4355.95    451.64 o 
  31   5   2     1596.04     2726.83    501.69 o 
 -40   6   2      435.51      592.68    486.83 o 
 -38   6   2      162.25      527.47    450.12 o 
 -36   6   2     1902.18     2337.37    543.85 o 
 -34   6   2      923.61     1902.71    492.59 o 
 -32   6   2     1784.32     1814.14    475.00 o 
 -30   6   2     4035.46     4944.69    522.31 o 
 -28   6   2      151.20      135.58    347.30 o 
 -26   6   2     2237.56     2137.18    412.82 o 
 -24   6   2     6819.51     6775.21    509.88 o 
 -22   6   2     3476.90     4111.17    465.59 o 
 -20   6   2     8625.82     9059.69    339.37 o 
 -18   6   2    15534.58    16172.00    433.60 o 
 -16   6   2     3340.06     3675.30    335.17 o 
 -14   6   2     7155.78     7140.71    411.00 o 
 -12   6   2     6648.75     7640.58    411.91 o 
 -10   6   2      365.37      212.93    190.48 o 
  -8   6   2     7370.96     8184.43    373.69 o 
  -6   6   2     3678.24     3984.69    267.83 o 
  -4   6   2      561.29      975.17    178.05 o 
  -2   6   2     6450.25     6703.63    263.89 o 
   0   6   2    11862.82    12303.48    321.52 o 
  16   6   2     4958.11     5862.22    502.29 o 
  20   6   2     2330.72     2315.23    330.92 o 
  22   6   2     3061.26     3981.96    360.64 o 
  24   6   2      131.42      223.55    257.52 o 
 -37   7   2      204.55      130.43    448.61 o 
 -35   7   2       60.86      165.31    405.54 o 
 -33   7   2     2439.41     4106.32    602.69 o 
 -31   7   2     1060.51     1720.72    452.55 o 
 -29   7   2     2801.73     3237.61    550.52 o 
 -27   7   2     2282.33     2509.35    473.48 o 
 -25   7   2     2782.72     4284.97    550.52 o 
 -23   7   2      861.76     1051.30    366.71 o 
 -21   7   2     2862.28     4308.63    497.14 o 
 -19   7   2      237.89      444.36    295.43 o 
 -17   7   2     3217.87     4205.20    407.05 o 
 -15   7   2     1000.60      889.35    222.06 o 
 -13   7   2     2920.13     3355.61    326.07 o 
 -11   7   2     2643.40     2660.10    281.18 o 
  -9   7   2     5916.69     6329.33    357.01 o 
  -7   7   2    18244.04    18122.94    561.74 o 
  -5   7   2     4673.71     4984.12    286.64 o 
  -3   7   2    11988.52    11356.83    374.90 o 
  19   7   2     3196.00     4074.47    497.14 o 
  23   7   2      982.97     1014.29    334.26 o 
  25   7   2     1082.08     1018.24    291.49 o 
 -36   8   2     1978.97     3084.74    646.07 o 
 -34   8   2      364.52      407.36    461.35 o 
 -32   8   2     2277.83     4028.97    599.05 o 
 -30   8   2      432.55      490.77    389.76 o 
 -28   8   2      528.72      724.02    388.55 o 
 -26   8   2      211.95      238.10    346.09 o 
 -24   8   2     4696.98     5626.85    509.88 o 
 -22   8   2      362.57      417.67    326.67 o 
 -20   8   2     4347.35     5186.50    352.08 o 
 -18   8   2     2919.29     3536.62    344.17 o 
 -14   8   2      907.18     1405.88    311.20 o 
 -12   8   2     8422.10     8672.77    472.57 o 
 -10   8   2      358.03      423.13    246.60 o 
  -8   8   2     7140.15     7850.17    397.04 o 
  22   8   2      865.90     1210.54    373.08 o 
  24   8   2     1387.87      395.22    338.50 o 
  26   8   2     1243.59     1121.67    518.37 o 
  28   8   2      521.11      374.60    529.90 o 
  30   8   2       35.95       81.90    549.92 o 
 -31   9   2      463.22      938.16    470.75 o 
 -29   9   2     1785.89     3398.07    571.75 o 
 -27   9   2     4397.75     6003.11   1056.91 o 
 -25   9   2     1758.89     2809.21    393.39 o 
 -23   9   2     1695.33     2854.22    517.76 o 
 -21   9   2     3691.11     5316.25    582.67 o 
 -19   9   2     2073.87     3099.30    453.46 o 
 -17   9   2     1866.54     2234.54    394.62 o 
 -15   9   2     2285.89     2945.82    414.33 o 
  23   9   2      234.59      555.38    459.22 o 
 -28  10   2       82.81      208.99    487.13 o 
 -26  10   2      198.68      451.64    465.90 o 
  24  10   2      173.77     -598.14    547.19 o 
 -14 -12   3      371.51      413.48    360.49 o 
 -12 -12   3      663.09      503.22    337.52 o 
 -10 -12   3       20.92     -148.40    290.55 o 
  -8 -12   3      597.31      920.12    326.69 o 
  -6 -12   3      170.55      301.01    309.40 o 
  -4 -12   3      797.27      885.77    314.62 o 
  -2 -12   3      756.08      662.43    320.67 o 
   0 -12   3     1590.83     1666.79    372.70 o 
   2 -12   3      387.52      238.84    348.97 o 
   4 -12   3     1426.22     1364.45    331.92 o 
   6 -12   3      454.92      441.80    322.88 o 
   8 -12   3      411.80      461.08    331.69 o 
 -23 -11   3     1270.78      892.36    528.99 o 
 -21 -11   3       78.05       63.72    317.27 o 
 -19 -11   3     1883.94     1696.97    359.65 o 
 -17 -11   3      111.23      288.90    293.95 o 
 -15 -11   3     3175.46     3399.44    752.38 o 
 -13 -11   3      346.37      405.73    287.16 o 
 -11 -11   3     2382.53     2381.03    357.06 o 
  -9 -11   3     1374.32     1112.24    287.25 o 
  -7 -11   3     1224.29     1244.57    317.68 o 
  -5 -11   3     1723.06     1581.97    315.16 o 
  -3 -11   3      309.26      234.01    265.72 o 
  -1 -11   3      306.16      126.14    239.68 o 
   1 -11   3     1516.20     1589.19    314.36 o 
   3 -11   3        8.62      226.68    272.81 o 
   5 -11   3     2548.47     2637.84    365.68 o 
   7 -11   3      128.75      220.69    283.71 o 
   9 -11   3     2947.32     2813.23    372.46 o 
  11 -11   3       78.52       18.48    276.29 o 
  13 -11   3     2146.13     2454.10    384.91 o 
  15 -11   3      795.43      941.59    330.69 o 
  17 -11   3       62.27      -72.65    332.04 o 
 -24 -10   3      732.55      950.90    465.90 o 
 -22 -10   3      906.61      667.31    300.57 o 
 -20 -10   3      459.89      737.03    289.32 o 
 -18 -10   3       78.78      503.69    291.47 o 
 -16 -10   3      589.16      554.85    401.14 o 
 -14 -10   3      664.96      658.68    589.95 o 
 -12 -10   3     3659.42     4274.27    538.24 o 
 -10 -10   3     1052.57     1175.42    281.65 o 
  -8 -10   3     1773.86     2239.22    335.32 o 
  -6 -10   3     2304.06     1882.65    325.01 o 
  -4 -10   3     1641.44     1374.76    267.28 o 
  -2 -10   3     4327.02     4687.81    469.38 o 
   0 -10   3     5231.84     4877.88    358.66 o 
   2 -10   3     1735.82     1524.44    276.95 o 
   4 -10   3     1470.09     1570.43    296.41 o 
   6 -10   3      112.99      125.66    218.31 o 
   8 -10   3     1269.34     1100.97    271.42 o 
  10 -10   3      450.07      567.99    255.06 o 
  12 -10   3      672.02      566.77    270.53 o 
  14 -10   3      221.13      359.01    273.99 o 
  16 -10   3      419.69      404.78    282.43 o 
  18 -10   3     3517.12     3949.74    428.13 o 
  20 -10   3     1339.01     1690.69    479.55 o 
  22 -10   3     1359.84     1217.82    482.28 o 
 -31  -9   3     1244.40      973.95    548.40 o 
 -29  -9   3        3.44      229.91    520.80 o 
 -27  -9   3      178.90      215.36    459.22 o 
 -25  -9   3      455.78      -21.36    305.40 o 
 -23  -9   3     2538.55     2837.15    355.14 o 
 -21  -9   3     2527.33     2560.28    551.36 o 
 -19  -9   3     7632.50     6854.15    329.06 o 
 -17  -9   3     1267.08      826.86    493.95 o 
 -15  -9   3     5209.06     4962.01    355.67 o 
 -13  -9   3      817.65      804.79    238.01 o 
 -11  -9   3     2717.47     2683.62    457.40 o 
  -9  -9   3      142.25      132.60    190.42 o 
  -7  -9   3      177.44      182.26    201.13 o 
  -5  -9   3     5232.42     4645.74    315.25 o 
  -3  -9   3     3091.20     3582.08    666.69 o 
  -1  -9   3     2858.02     2973.46    321.67 o 
   1  -9   3     4006.87     4212.65    330.37 o 
   3  -9   3      380.98      235.13    209.33 o 
   5  -9   3     7984.20     7794.86    403.33 o 
   7  -9   3      383.78      284.04    237.10 o 
   9  -9   3     3763.63     3576.09    343.27 o 
  11  -9   3     2763.47     2499.93    307.49 o 
  13  -9   3     1641.25     1800.13    344.11 o 
  15  -9   3     1067.94      587.62    256.62 o 
  17  -9   3     1794.09     1982.30    493.19 o 
  19  -9   3       16.43      343.36    417.06 o 
  21  -9   3      636.38      411.00    410.69 o 
  23  -9   3       46.35      -47.01    382.18 o 
  25  -9   3      608.27      -52.17    415.85 o 
 -36  -8   3     1294.10      848.08    563.56 o 
 -34  -8   3     1475.21     1414.37    602.69 o 
 -32  -8   3     1228.31      636.36    521.40 o 
 -30  -8   3      797.89       95.55    487.43 o 
 -28  -8   3     3287.64     3457.52    646.98 o 
 -26  -8   3       57.28      607.55    432.23 o 
 -24  -8   3     5141.00     4612.47    304.96 o 
 -22  -8   3     4218.29     4073.39    354.18 o 
 -20  -8   3     4554.73     4644.28    283.24 o 
 -18  -8   3     1860.45     1512.59    259.93 o 
 -16  -8   3      489.89      433.48    281.40 o 
 -14  -8   3      628.24      259.73    154.30 o 
 -12  -8   3     6184.08     5992.02    273.49 o 
 -10  -8   3     6973.91     6297.43    404.17 o 
  -8  -8   3     4850.89     4756.42    302.84 o 
  -6  -8   3     7884.83     7149.01    568.57 o 
  -4  -8   3     3681.82     3571.99    282.19 o 
  -2  -8   3     3723.68     3806.95    367.01 o 
   0  -8   3     3600.31     2756.37    280.09 o 
   2  -8   3     8759.45     8372.86    379.04 o 
   4  -8   3      150.89      104.69    171.80 o 
   6  -8   3     6968.45     6890.99    360.20 o 
   8  -8   3     2923.13     2590.38    286.89 o 
  10  -8   3     1134.09     1436.11    248.71 o 
  12  -8   3      815.47      588.88    216.11 o 
  14  -8   3     1985.53     1792.99    277.10 o 
  16  -8   3      555.86      772.80    331.98 o 
  18  -8   3     5385.46     5649.90    512.61 o 
  20  -8   3     3201.34     3264.31    493.80 o 
  22  -8   3     2734.72     2604.59    469.54 o 
  24  -8   3     2612.83     2641.29    475.00 o 
  26  -8   3     1757.31      150.75    358.52 o 
 -37  -7   3      462.36      439.51    504.72 o 
 -35  -7   3      483.33      542.94    515.03 o 
 -33  -7   3      436.79      -94.94    467.11 o 
 -31  -7   3     1743.18     1560.57    540.82 o 
 -29  -7   3      293.94      -10.31    419.49 o 
 -27  -7   3     2222.36     1663.09    522.01 o 
 -25  -7   3     1112.53      641.70    259.79 o 
 -23  -7   3     3778.33     3965.28    258.84 o 
 -21  -7   3     3452.08     3377.58    275.36 o 
 -19  -7   3    16757.46    15285.43    495.72 o 
 -17  -7   3     2391.41     2669.84    350.23 o 
 -15  -7   3     7829.39     7343.09    279.82 o 
 -13  -7   3      281.75      230.71    133.85 o 
 -11  -7   3     1427.79     1138.67    167.04 o 
  -9  -7   3     3927.29     3595.83    205.98 o 
  -7  -7   3     1972.63     1702.14    178.03 o 
  -5  -7   3     5053.12     4671.92    278.24 o 
  -3  -7   3     3247.64     3677.73    267.54 o 
  -1  -7   3       26.77      -26.51    144.83 o 
   1  -7   3     6728.71     6066.53    311.15 o 
   3  -7   3      829.70      496.75    175.22 o 
   5  -7   3    33828.07    32842.59    753.44 o 
   7  -7   3     4933.51     4243.08    281.82 o 
   9  -7   3    13126.12    12342.13    442.47 o 
  11  -7   3     6383.88     6384.31    329.76 o 
  13  -7   3      307.73      514.80    193.39 o 
  15  -7   3     1533.28     1251.29    227.83 o 
  17  -7   3     3491.94     3155.72    436.17 o 
  19  -7   3      622.71     -142.86    267.83 o 
  21  -7   3      109.79      343.66    302.41 o 
  23  -7   3      150.97      285.12    301.19 o 
  25  -7   3     1702.05      937.56    336.08 o 
 -40  -6   3     1000.56      314.24    474.39 o 
 -38  -6   3      270.57      248.11    482.58 o 
 -36  -6   3     1737.03     1436.82    571.45 o 
 -34  -6   3     1814.09      778.92    509.57 o 
 -32  -6   3      759.67      312.42    453.46 o 
 -30  -6   3     2862.88     2962.81    611.49 o 
 -28  -6   3     3909.60     4133.62    649.40 o 
 -26  -6   3     1095.11     1449.86    503.20 o 
 -24  -6   3     2943.30     3140.66    411.34 o 
 -22  -6   3      664.32      700.25    183.07 o 
 -20  -6   3      895.90      724.35    185.80 o 
 -18  -6   3      540.07      392.89    227.30 o 
 -16  -6   3     1826.30     1784.74    227.46 o 
 -14  -6   3     5464.67     5570.76    229.55 o 
 -12  -6   3     2613.73     2572.44    208.37 o 
 -10  -6   3     6366.21     5341.45    224.18 o 
  -8  -6   3     5407.28     4591.32    204.59 o 
  -6  -6   3     6722.84     6008.34    219.25 o 
  -4  -6   3     7015.43     6499.14    222.89 o 
  -2  -6   3    13713.93    13028.51    400.70 o 
   0  -6   3     4133.90     3678.56    230.47 o 
   2  -6   3     6618.56     5944.10    446.03 o 
   4  -6   3     6081.55     5560.35    266.88 o 
   6  -6   3     3561.22     3482.93    268.74 o 
   8  -6   3     2957.78     3016.56    241.06 o 
  10  -6   3     5202.56     5374.18    319.39 o 
  12  -6   3      750.42      847.68    188.20 o 
  14  -6   3     5713.89     5549.81    431.62 o 
  16  -6   3      141.57     -105.86    245.69 o 
  18  -6   3     2988.92     2787.19    387.03 o 
  20  -6   3     3615.51     4904.65    424.34 o 
  22  -6   3     1747.35     -328.19    232.64 o 
  24  -6   3     5983.18     6050.58    448.30 o 
  26  -6   3     5382.06     5964.44    469.23 o 
 -41  -5   3      702.25      637.88    539.91 o 
 -39  -5   3     4448.33     4146.96    697.02 o 
 -37  -5   3      373.34      -48.53    479.85 o 
 -35  -5   3     1201.80     1257.25    562.35 o 
 -33  -5   3     2697.25     2122.32    610.58 o 
 -31  -5   3     1359.89     1059.19    487.74 o 
 -29  -5   3     6734.42     7017.56    657.59 o 
 -27  -5   3      925.90      592.38    438.29 o 
 -25  -5   3      535.90      193.82    391.89 o 
 -23  -5   3     1178.69     1214.52    205.12 o 
 -21  -5   3     2130.82     1905.68    177.36 o 
 -19  -5   3    19316.16    18779.48    392.82 o 
 -17  -5   3     5387.13     4615.97    244.34 o 
 -15  -5   3    20705.52    18251.88    376.52 o 
 -13  -5   3     4333.87     3894.32    185.07 o 
 -11  -5   3     3831.40     3013.12    175.45 o 
  -9  -5   3     4282.47     3166.22    168.70 o 
  -7  -5   3     3254.51     2669.92    157.85 o 
  -5  -5   3    15681.93    14653.06    470.62 o 
  -3  -5   3      319.12      380.24     95.15 o 
  -1  -5   3    11247.42    11901.44    264.10 o 
   1  -5   3     1330.41     1014.58    157.53 o 
   3  -5   3     1109.59     1017.38    153.57 o 
   5  -5   3     9672.04     9288.41    330.16 o 
   7  -5   3     5592.46     4998.62    253.61 o 
   9  -5   3     1461.64     1282.69    235.22 o 
  11  -5   3     3860.37     3602.20    327.28 o 
  13  -5   3     1037.82      693.99    235.37 o 
  15  -5   3     5966.34     5839.17    402.50 o 
  17  -5   3     1665.11     1137.75    279.36 o 
  19  -5   3     1116.21      149.54    234.46 o 
  21  -5   3     1335.94      795.00    273.90 o 
  23  -5   3     1301.63     2225.75    347.30 o 
  25  -5   3     1328.25      738.58    298.16 o 
 -44  -4   3      436.87      460.74    555.07 o 
 -42  -4   3      364.08      -27.00    515.03 o 
 -40  -4   3      754.95      666.39    548.70 o 
 -38  -4   3      658.29      417.97    514.43 o 
 -36  -4   3     2057.19     2054.98    583.58 o 
 -34  -4   3     4108.36     3684.10    658.50 o 
 -32  -4   3       12.15     -555.98    370.65 o 
 -30  -4   3     5128.98     5141.54    606.33 o 
 -28  -4   3     4556.98     4725.69    677.31 o 
 -26  -4   3     5927.10     5117.58    574.18 o 
 -24  -4   3    15809.32    14058.19    356.39 o 
 -22  -4   3     6002.83     5027.89    204.01 o 
 -20  -4   3      968.32      859.13    139.52 o 
 -18  -4   3    13878.54    12577.81    387.96 o 
 -16  -4   3     7119.19     6921.38    217.17 o 
 -14  -4   3    15572.10    14702.44    307.94 o 
 -12  -4   3     4343.44     4216.64    240.83 o 
 -10  -4   3    17323.99    15731.76    315.00 o 
  -8  -4   3    17814.50    15981.13    311.02 o 
  -6  -4   3    18771.67    18235.34    336.45 o 
  -4  -4   3    13032.92    12385.12    268.70 o 
  -2  -4   3    10711.87     9571.81    227.57 o 
   0  -4   3     9752.00     9661.25    329.22 o 
   2  -4   3    24232.36    24469.67    493.65 o 
   4  -4   3    17449.67    18528.46    428.44 o 
   6  -4   3     5253.51     4741.93    219.02 o 
   8  -4   3    11153.58    11255.82    478.33 o 
  10  -4   3     2876.11     3436.89    302.10 o 
  12  -4   3    26532.48    26564.27    779.83 o 
  14  -4   3     2262.78     2011.30    290.88 o 
  16  -4   3     7479.49     6801.30    405.84 o 
  18  -4   3     1997.05      592.38    193.52 o 
  20  -4   3     3290.98     2733.20    293.61 o 
  22  -4   3     1126.45      702.18    231.13 o 
  24  -4   3     2016.54     2639.47    341.23 o 
  26  -4   3     9445.43     9860.26    508.97 o 
 -45  -3   3      474.86      584.19    607.24 o 
 -43  -3   3      305.96      237.80    555.98 o 
 -41  -3   3      688.04      453.74    326.54 o 
 -39  -3   3     3844.18     4309.54    749.20 o 
 -37  -3   3     5771.17     5975.97    671.55 o 
 -35  -3   3     4501.99     5455.48    774.07 o 
 -33  -3   3     6797.37     6599.59    660.02 o 
 -31  -3   3     4415.19     5050.85    723.72 o 
 -29  -3   3    13840.33    14191.64    849.29 o 
 -27  -3   3     3475.06     4153.94    619.07 o 
 -25  -3   3    15803.79    16249.65    846.86 o 
 -23  -3   3     2971.70     2618.97    142.45 o 
 -21  -3   3     7236.05     6310.34    186.87 o 
 -19  -3   3     8206.89     7390.55    199.03 o 
 -17  -3   3     3507.35     3140.40    150.03 o 
 -15  -3   3    27946.97    27204.88    401.90 o 
 -13  -3   3    16992.46    17630.95    307.98 o 
 -11  -3   3     6321.36     6381.27    179.93 o 
  -9  -3   3    28696.72    26036.10    477.85 o 
  -7  -3   3     7002.56     7800.51    620.32 o 
  -5  -3   3    51331.13    52910.70    624.27 o 
  -3  -3   3     7697.36     8219.18    197.87 o 
  -1  -3   3     7547.64     8127.46    190.98 o 
   1  -3   3      729.68      603.31     94.29 o 
   3  -3   3     4061.48     3614.34    258.43 o 
   5  -3   3    21093.43    23505.01    637.88 o 
   7  -3   3     1968.62     1741.04    223.85 o 
   9  -3   3     4220.64     4190.03    285.73 o 
  11  -3   3     7877.44     6938.09    356.70 o 
  13  -3   3     2895.14     2719.55    251.45 o 
  17  -3   3    10192.28    10751.40    453.76 o 
  19  -3   3    10995.25    11346.82    474.69 o 
  21  -3   3     1433.10     1067.38    238.10 o 
  23  -3   3     6695.50     7031.21    399.17 o 
  25  -3   3     1453.05     1059.49    263.58 o 
 -44  -2   3      676.12      316.68    356.55 o 
 -42  -2   3     2922.12     2975.75    435.14 o 
 -40  -2   3     1253.58     1243.60    586.31 o 
 -38  -2   3     2768.03     2865.44    650.01 o 
 -36  -2   3      861.72     1716.78    568.11 o 
 -34  -2   3     2698.22     2295.81    579.64 o 
 -32  -2   3     4095.19     4135.74    663.36 o 
 -30  -2   3     4205.85     5052.97    667.30 o 
 -28  -2   3     6800.76     6219.84    576.00 o 
 -26  -2   3     6450.46     6449.14    559.62 o 
 -24  -2   3    22025.13    19884.61    837.16 o 
 -22  -2   3    12694.06    11485.74    272.08 o 
 -20  -2   3     6677.79     5384.00    187.73 o 
 -18  -2   3    22944.62    20195.28    382.89 o 
 -16  -2   3    12102.25    11569.76    215.86 o 
 -14  -2   3    33351.34    32365.56    550.43 o 
 -12  -2   3    40797.55    39247.86    692.04 o 
 -10  -2   3    18527.88    16707.07    337.46 o 
  -8  -2   3     6616.59     6610.81    222.79 o 
  -4  -2   3     3560.57     4379.19    162.43 o 
  -2  -2   3    12489.26    14042.14    288.35 o 
   0  -2   3    20037.60    19980.56    485.16 o 
   2  -2   3    13598.98    14878.95    458.92 o 
   4  -2   3    25643.10    27899.78    681.56 o 
   6  -2   3    27698.35    35986.24    807.13 o 
   8  -2   3    44935.98    46589.32    975.17 o 
  10  -2   3    10916.32    10964.64    410.69 o 
  12  -2   3    27390.94    26206.66    685.80 o 
  14  -2   3     1948.69      407.05    132.25 o 
  16  -2   3    13919.17    14656.02    506.54 o 
  18  -2   3     1045.41      970.62    212.02 o 
  20  -2   3      618.24      480.46    193.82 o 
  22  -2   3     8802.33     9723.16    439.51 o 
  24  -2   3     2808.61     3177.56    294.52 o 
  26  -2   3     8942.50     9883.31    468.93 o 
 -45  -1   3      457.58      358.13    355.91 o 
 -43  -1   3      336.46      174.02    517.92 o 
 -41  -1   3      242.10      123.04    303.69 o 
 -39  -1   3     3216.19     4714.47    778.31 o 
 -37  -1   3     2561.54     3234.58    652.13 o 
 -35  -1   3     1667.10     1838.41    532.93 o 
 -33  -1   3     5092.59     5673.26    701.57 o 
 -31  -1   3     5740.38     4730.55    538.39 o 
 -29  -1   3    20072.03    18918.84    869.01 o 
 -27  -1   3     2273.46     2761.10    461.35 o 
 -25  -1   3     8460.95     6944.77    507.75 o 
 -23  -1   3     3016.18     3725.35    454.67 o 
 -21  -1   3    14678.58    13935.03    628.47 o 
 -19  -1   3     9967.80     8993.07    475.00 o 
 -17  -1   3     1136.96     1229.59    343.81 o 
 -15  -1   3     3058.30     3029.97    162.28 o 
 -13  -1   3     5608.89     5442.05    356.70 o 
 -11  -1   3     5684.05     5839.77    179.30 o 
  -9  -1   3     9144.88    10446.03    238.95 o 
  -7  -1   3     6054.74     6402.51    320.76 o 
  -5  -1   3    65146.01    70992.91    900.81 o 
  -3  -1   3   109166.00   117592.69   1882.09 o 
  -1  -1   3   114515.04   128201.55   2049.82 o 
   1  -1   3     5382.70     6123.38    257.21 o 
   3  -1   3     4768.84     4596.78    239.32 o 
   5  -1   3    16779.24    18982.24    501.69 o 
   7  -1   3     1021.50     1114.69    163.19 o 
   9  -1   3     6312.47     6515.27    292.70 o 
  11  -1   3     7506.42     2365.58    194.12 o 
  13  -1   3    14486.84    13954.75    436.47 o 
  15  -1   3     7660.65     7888.08    341.54 o 
  17  -1   3    15160.69    17005.21    521.10 o 
  19  -1   3    17882.72    17847.83    545.67 o 
  21  -1   3     3293.74     3341.96    269.95 o 
  23  -1   3     6085.58     6474.32    346.69 o 
  25  -1   3      577.44      763.15    221.12 o 
 -46   0   3     3137.90     3693.66    500.47 o 
 -44   0   3      897.50      585.64    355.13 o 
 -42   0   3     4319.69     3964.18    561.14 o 
 -40   0   3       22.40     -101.00    282.29 o 
 -38   0   3     9347.29     9178.09    753.74 o 
 -36   0   3      831.64     1319.13    475.91 o 
 -34   0   3     2517.99     2794.16    567.51 o 
 -32   0   3      461.52      918.75    400.38 o 
 -30   0   3     1175.77      795.60    360.64 o 
 -28   0   3     2019.09     2918.22    463.17 o 
 -26   0   3    10014.26     8599.37    551.13 o 
 -24   0   3    29671.10    27342.59    915.11 o 
 -22   0   3     1528.76     1827.79    320.00 o 
 -20   0   3    17781.22    19080.82    689.14 o 
 -18   0   3    11829.32    11309.51    496.53 o 
 -16   0   3    18211.78    17292.67    290.75 o 
 -14   0   3    12949.81    11184.52    266.01 o 
 -12   0   3    24847.16    25096.55    394.80 o 
 -10   0   3    31475.18    34223.79    499.37 o 
  -8   0   3    49743.11    54721.80   1784.42 o 
  -6   0   3      380.84      559.32     92.82 o 
  -4   0   3      501.53      476.21    100.40 o 
  -2   0   3     2807.72     3291.91    181.69 o 
   0   0   3    33217.70    35787.56    711.58 o 
   2   0   3    37844.13    42338.32    817.74 o 
   4   0   3    15029.02    15676.07    423.43 o 
   6   0   3     4196.30     4370.51    227.49 o 
   8   0   3    26272.31    28318.06    643.03 o 
  10   0   3    13205.89    11212.45    373.69 o 
  12   0   3      836.49      -69.76     86.75 o 
  14   0   3     5518.96     4562.81    257.21 o 
  16   0   3     2715.17     2631.59    217.18 o 
  18   0   3        6.23     -161.06    120.72 o 
  20   0   3     1100.05      689.44    172.28 o 
  22   0   3       12.10      164.09    153.48 o 
  24   0   3      373.25       82.50    181.38 o 
 -45   1   3      364.82      626.70    363.37 o 
 -43   1   3      329.14      242.21    331.34 o 
 -41   1   3      186.57      110.21    284.75 o 
 -39   1   3     3040.35     4051.22    603.15 o 
 -37   1   3     2738.91     2707.72    575.70 o 
 -35   1   3     1561.45     1514.77    449.21 o 
 -33   1   3     5665.36     5722.70    535.96 o 
 -31   1   3     6173.77     5725.73    524.44 o 
 -29   1   3    19722.63    20521.88    855.36 o 
 -27   1   3     2574.93     3221.24    444.36 o 
 -25   1   3     7994.14     7232.92    484.70 o 
 -23   1   3     2991.20     2788.70    330.31 o 
 -21   1   3    12507.82    11873.68    533.84 o 
 -19   1   3     9700.01     9623.97    279.51 o 
 -17   1   3     1174.95     1516.14    100.52 o 
 -15   1   3     3605.77     4214.49    143.75 o 
 -13   1   3     5468.34     5973.89    172.10 o 
 -11   1   3     6128.01     6584.95    181.41 o 
  -9   1   3    11940.61    14032.70    346.69 o 
  -7   1   3     5812.72     6335.10    229.00 o 
  -5   1   3    72730.48    79467.46   1322.47 o 
  -3   1   3   109106.90   125599.98   1983.09 o 
  -1   1   3   124219.98   138354.19   2176.91 o 
   1   1   3     5737.00     6135.82    253.88 o 
   3   1   3     4259.23     3794.51    201.40 o 
   5   1   3    16667.51    18645.55    481.37 o 
   7   1   3      818.33      749.20    131.34 o 
   9   1   3     6766.34     6297.18    279.66 o 
  13   1   3    14654.67    16981.86    478.03 o 
  15   1   3     6945.24     7411.88    317.88 o 
  17   1   3    15600.44    17045.25    505.63 o 
  19   1   3    17848.05    18384.40    543.24 o 
  21   1   3     3336.56     4028.06    280.27 o 
  23   1   3     6043.60     6558.64    350.03 o 
  25   1   3      593.12      545.67    198.67 o 
 -44   2   3      654.01      394.01    448.00 o 
 -42   2   3     3087.27     4832.13    494.78 o 
 -40   2   3     1047.74     1304.59    481.06 o 
 -38   2   3     3121.30     3935.01    420.10 o 
 -36   2   3      761.55     1389.98    319.25 o 
 -34   2   3     3270.79     4084.78    552.34 o 
 -32   2   3     3990.04     4638.03    565.08 o 
 -30   2   3     4093.44     5174.91    464.38 o 
 -28   2   3     7156.88     7592.96    520.80 o 
 -26   2   3     6405.78     7057.30    479.55 o 
 -24   2   3    22211.58    22899.59    790.75 o 
 -22   2   3    11989.16    12990.40    282.39 o 
 -20   2   3     7888.59     8217.18    444.97 o 
 -18   2   3    20829.14    20620.15    676.10 o 
 -16   2   3    12146.94    12515.81    503.81 o 
 -14   2   3    33525.14    36957.16    927.85 o 
 -12   2   3    41125.66    43838.23   1006.41 o 
  -8   2   3     7943.42     8340.63    284.82 o 
  -6   2   3     8183.04     8926.95    302.41 o 
  -4   2   3     3541.19     3925.54    210.50 o 
  -2   2   3    13745.04    14350.27    410.39 o 
   0   2   3    19957.16    19918.58    504.11 o 
   2   2   3    12253.21    12829.44    400.08 o 
   4   2   3    27950.13    28848.26    659.11 o 
   6   2   3    25797.91    30802.90    520.81 o 
   8   2   3    45792.83    46739.77    942.71 o 
  10   2   3    10451.10     9134.11    344.27 o 
  14   2   3     2695.03     3055.32    215.36 o 
  16   2   3    12827.27    11796.33    424.95 o 
  18   2   3     1370.80     1443.49    211.72 o 
  20   2   3      716.61      309.08    155.91 o 
  22   2   3     8112.25     9216.01    397.65 o 
  24   2   3     2237.45     2460.21    252.66 o 
 -45   3   3      346.21       68.55    492.59 o 
 -43   3   3      266.07       14.86    441.63 o 
 -41   3   3      594.22      603.00    438.90 o 
 -39   3   3     3782.84     5672.70    450.89 o 
 -37   3   3     5637.78     5993.88    404.06 o 
 -35   3   3     4494.02     5354.25    376.30 o 
 -33   3   3     7376.80     7628.21    408.42 o 
 -31   3   3     4707.47     4778.17    466.50 o 
 -29   3   3    14398.33    14833.46    687.01 o 
 -27   3   3     3400.04     3124.78    366.41 o 
 -25   3   3    15322.64    16859.01    690.65 o 
 -23   3   3     3008.34     2922.77    335.47 o 
 -21   3   3     6462.79     6367.85    411.00 o 
 -19   3   3     7294.73     7455.86    409.18 o 
 -17   3   3     3631.76     4399.63    316.66 o 
 -15   3   3    26613.20    30021.49    816.84 o 
   3   3   3     4658.61     4954.09    266.01 o 
   5   3   3    21763.48    25167.19    648.80 o 
   7   3   3     2013.52     1793.22    179.26 o 
   9   3   3     5006.70     5302.00    291.79 o 
  11   3   3     7322.25     6321.75    315.75 o 
  13   3   3     2950.78     2469.01    216.57 o 
  17   3   3    10159.28    10937.34    430.10 o 
  19   3   3    10971.74    11321.95    444.06 o 
  21   3   3     1615.77     1202.05    228.40 o 
  23   3   3     7170.13     8561.75    423.74 o 
  25   3   3     1159.18      914.81    224.76 o 
 -44   4   3      495.85      722.20    475.91 o 
 -42   4   3      450.69      736.76    467.72 o 
 -40   4   3      772.98     1118.94    451.03 o 
 -38   4   3      474.61      423.43    389.16 o 
 -36   4   3     1838.53     1516.89    443.45 o 
 -34   4   3     4026.78     4447.27    596.17 o 
 -32   4   3      118.66       50.73    216.04 o 
 -30   4   3     4738.98     5499.62    350.03 o 
 -28   4   3     5384.16     4572.21    414.64 o 
 -26   4   3     5777.12     5679.63    431.62 o 
 -24   4   3    16473.17    17033.42    667.91 o 
 -22   4   3     6318.04     6393.03    413.73 o 
 -20   4   3      968.95     1313.97    270.86 o 
 -18   4   3    14221.07    15517.13    583.28 o 
 -16   4   3     7041.56     7471.02    388.25 o 
   8   4   3    10721.01    11123.27    442.84 o 
  10   4   3     3063.73     3606.83    219.34 o 
  12   4   3    28671.50    30574.14    797.12 o 
  14   4   3     2009.22     2307.34    245.08 o 
  18   4   3     1373.09     1654.30    233.86 o 
  20   4   3     3532.99     3311.02    289.37 o 
  22   4   3      611.88      277.84    200.49 o 
  24   4   3     1721.72     1453.20    266.31 o 
 -41   5   3      727.66      543.85    456.80 o 
 -39   5   3     4326.96     5401.79    592.99 o 
 -37   5   3      498.65     1322.16    499.87 o 
 -35   5   3     1278.96     2043.15    498.96 o 
 -33   5   3     3182.28     4481.82    578.43 o 
 -31   5   3     1490.79     1606.98    421.61 o 
 -29   5   3     7041.98     7590.78    405.23 o 
 -27   5   3     1114.73     1002.13    224.15 o 
 -25   5   3      822.37      701.81    251.30 o 
 -23   5   3     1811.22     2869.39    370.35 o 
 -21   5   3     2524.31     3173.61    368.53 o 
 -19   5   3    20876.07    22249.58    724.63 o 
   3   5   3     1109.15     1087.39    306.65 o 
  11   5   3     4319.39     4638.64    346.39 o 
  13   5   3      805.54      752.00    268.44 o 
  15   5   3     5847.62     6373.89    329.71 o 
  17   5   3     1685.18     1433.78    274.50 o 
  19   5   3     1755.02       46.10    177.14 o 
  21   5   3     1551.67     1416.19    260.25 o 
  23   5   3     1219.53     1132.29    280.57 o 
  25   5   3     1025.76     1010.05    267.53 o 
 -40   6   3      921.84     1676.44    516.25 o 
 -38   6   3      263.36      890.24    491.68 o 
 -36   6   3     1607.44     2321.90    536.87 o 
 -34   6   3     1964.98     2252.44    500.47 o 
 -32   6   3      824.77      759.20    393.71 o 
 -30   6   3     3027.79     3277.05    501.69 o 
 -28   6   3     4054.47     4422.98    471.05 o 
 -26   6   3     1362.27     1394.66    375.81 o 
 -24   6   3     3456.07     3937.87    723.72 o 
 -22   6   3      608.88      956.70    213.80 o 
 -20   6   3     1152.37     1187.42    350.33 o 
 -18   6   3      430.65      424.95    285.73 o 
 -16   6   3     1546.32     2291.26    336.38 o 
 -14   6   3     5735.37     7348.18    432.53 o 
 -12   6   3     1988.11     2731.07    316.97 o 
  -4   6   3     7120.31     8254.19    333.04 o 
  -2   6   3    15671.95    16279.67    434.65 o 
   0   6   3     3317.85     3026.20    181.38 o 
  14   6   3     5284.27     6094.26    437.99 o 
  16   6   3       92.97      -80.68    222.94 o 
  18   6   3     2320.80     2382.80    272.58 o 
  20   6   3     3399.08     1916.67    326.07 o 
  22   6   3     2722.90     3245.50    383.39 o 
  24   6   3     5853.95     6295.36    451.94 o 
 -37   7   3      592.06      547.49    526.86 o 
 -35   7   3      485.63      837.46    483.49 o 
 -33   7   3      392.27      853.84    431.32 o 
 -31   7   3     1630.44     1920.91    503.51 o 
 -29   7   3      362.66      463.77    373.69 o 
 -27   7   3     2570.46     3739.61    522.01 o 
 -25   7   3      924.01     1067.98    390.67 o 
 -23   7   3     3674.30     4442.39    454.67 o 
 -21   7   3     3217.11     4179.42    475.30 o 
 -19   7   3    16928.33    17497.19    728.57 o 
 -17   7   3     2498.27     3429.92    355.19 o 
 -15   7   3     8795.38     9459.20    394.87 o 
 -13   7   3      321.35      287.55    212.63 o 
 -11   7   3     2039.74     2491.76    342.45 o 
  -9   7   3     4240.85     5347.80    344.57 o 
  -7   7   3     2276.11     2601.56    264.80 o 
  -5   7   3     5206.11     5597.73    312.72 o 
   7   7   3     4766.57     5578.93    520.19 o 
  17   7   3     4094.82     4357.77    444.06 o 
  19   7   3      765.26      312.42    301.50 o 
  21   7   3      102.07      493.80    276.93 o 
  23   7   3      239.30      -91.43    227.49 o 
  25   7   3     2092.83     1910.37    318.31 o 
 -36   8   3     1389.03     1728.91    542.64 o 
 -34   8   3     1573.13     3011.34    597.54 o 
 -32   8   3     1423.25     1759.55    518.98 o 
 -30   8   3      952.52     1386.16    520.19 o 
 -28   8   3     3380.75     5928.04    675.19 o 
 -26   8   3      160.65       63.39    367.32 o 
 -24   8   3     5188.26     6337.22    564.17 o 
 -22   8   3     3882.86     5036.90    591.17 o 
 -20   8   3     4769.73     6313.67    391.21 o 
 -18   8   3     1711.58     2215.64    439.66 o 
 -16   8   3      430.73      198.98    286.33 o 
 -14   8   3      762.68      978.50    312.42 o 
 -12   8   3     5207.36     5716.02    408.57 o 
 -10   8   3     7719.05     9257.26    471.36 o 
  18   8   3     5218.35     6729.41    600.57 o 
  20   8   3     2849.95     3942.53    535.36 o 
  22   8   3     2918.40     4835.80    565.99 o 
  24   8   3     2300.53     1161.40    381.57 o 
  30   8   3      176.56     -723.11    549.31 o 
 -31   9   3     1194.24     1535.70    540.51 o 
 -29   9   3        1.05     -285.12    397.95 o 
 -27   9   3      241.86      489.86    411.91 o 
 -25   9   3      500.26      669.47    316.13 o 
 -23   9   3     2387.25     3460.74    651.68 o 
 -21   9   3     2637.50     3678.34    495.01 o 
 -19   9   3     7868.83     8456.20    564.47 o 
  19   9   3       19.47     -122.24    461.65 o 
  21   9   3      605.67      606.03    477.73 o 
  23   9   3       40.27      299.98    451.94 o 
 -28  10   3      993.31     1649.75    531.41 o 
  16  10   3      469.60      411.91    656.38 o 
  20  10   3     1296.08     1977.63    672.76 o 
  22  10   3     1487.51     2677.39    639.39 o 
 -12 -12   4     1391.56     1612.12    373.43 o 
 -10 -12   4     1003.37      624.22    340.55 o 
  -8 -12   4      455.62      271.04    324.50 o 
  -6 -12   4      272.15      600.34    326.22 o 
  -4 -12   4      604.80      243.73    310.98 o 
  -2 -12   4      718.69      409.62    339.11 o 
   0 -12   4     1059.11     1164.26    346.77 o 
   2 -12   4     1944.98     2133.46    381.85 o 
   4 -12   4      528.84      422.16    305.84 o 
 -21 -11   4       72.13      -75.75    304.88 o 
 -19 -11   4      784.06      759.25    540.82 o 
 -17 -11   4     1115.05     1207.50    315.71 o 
 -15 -11   4     1075.57      847.46    307.16 o 
 -13 -11   4     3908.40     4567.27    444.15 o 
 -11 -11   4      890.05      888.51    394.01 o 
  -9 -11   4     3677.23     4839.11    442.83 o 
  -7 -11   4     3481.45     3635.37    406.27 o 
  -5 -11   4     1873.61     1347.21    319.36 o 
  -3 -11   4      936.10      884.38    292.02 o 
  -1 -11   4     1788.91     2277.05    348.82 o 
   1 -11   4      592.81      263.09    278.03 o 
   3 -11   4      757.73     1006.77    352.00 o 
   5 -11   4     2970.11     2485.65    427.07 o 
   7 -11   4      477.24      422.78    305.68 o 
   9 -11   4      794.93      803.03    332.39 o 
  11 -11   4      182.79       81.15    299.79 o 
  13 -11   4      642.02      411.12    304.79 o 
  15 -11   4     1447.16      670.03    488.95 o 
 -28 -10   4      657.31      456.80    559.92 o 
 -26 -10   4     1360.81      959.39    550.83 o 
 -24 -10   4      104.46      136.36    321.87 o 
 -22 -10   4     6601.37     7127.29    374.62 o 
 -20 -10   4      142.28      175.14    274.44 o 
 -18 -10   4     9088.92     9085.06    681.40 o 
 -16 -10   4     1064.37      999.79    289.27 o 
 -14 -10   4     1972.30     1761.15    481.67 o 
 -12 -10   4       50.45     -216.68    308.63 o 
 -10 -10   4      222.90      133.32    235.82 o 
  -8 -10   4      513.67      443.10    244.81 o 
  -6 -10   4      194.78      -96.87    230.71 o 
  -4 -10   4     1181.90      940.89    271.01 o 
  -2 -10   4     3338.16     3149.86    353.67 o 
   0 -10   4      817.41      934.50    259.86 o 
   2 -10   4     9140.25     9128.10    471.36 o 
   4 -10   4       98.29      -51.94    221.92 o 
   6 -10   4     6894.08     6320.32    421.71 o 
   8 -10   4      573.65      418.42    271.93 o 
  10 -10   4     4051.28     4723.14    433.95 o 
  12 -10   4      469.48      364.60    275.78 o 
  14 -10   4     5285.54     5436.67    661.23 o 
  16 -10   4       38.38      182.60    427.98 o 
  18 -10   4      324.08       91.30    397.04 o 
  20 -10   4      343.34      -82.20    429.19 o 
 -31  -9   4     3613.99     3544.27    753.44 o 
 -29  -9   4      899.62       14.56    509.88 o 
 -27  -9   4     6458.56     5930.47    815.93 o 
 -25  -9   4     1537.98      469.84    483.49 o 
 -23  -9   4      757.11      462.30    222.09 o 
 -21  -9   4      414.35      505.95    212.83 o 
 -19  -9   4       18.19      -61.55    202.01 o 
 -17  -9   4      944.98      652.19    283.67 o 
 -15  -9   4      217.49      122.40    177.82 o 
 -13  -9   4     3551.29     3711.57    270.41 o 
 -11  -9   4     4249.24     4852.64    354.73 o 
  -9  -9   4    15655.75    15808.38    537.91 o 
  -7  -9   4     7068.41     6577.32    453.46 o 
  -5  -9   4     6306.72     5607.11    344.77 o 
  -3  -9   4      988.00      614.01    220.92 o 
  -1  -9   4     1667.16     1596.43    266.13 o 
   1  -9   4     1718.89     1610.09    266.98 o 
   3  -9   4     1092.49     1231.18    406.14 o 
   5  -9   4     1035.04      716.17    252.95 o 
   7  -9   4       80.42      195.04    204.08 o 
   9  -9   4     2255.97     1838.20    302.55 o 
  11  -9   4      751.70      345.58    241.51 o 
  13  -9   4     1717.73     1199.32    393.71 o 
  15  -9   4     2377.29     2018.88    452.25 o 
  17  -9   4      574.82      658.20    399.77 o 
  19  -9   4     6535.41     6776.42    589.35 o 
  21  -9   4      233.66      275.41    399.17 o 
  23  -9   4     4123.80     4541.58    586.92 o 
  25  -9   4      435.95      -13.65    419.49 o 
 -36  -8   4      908.62      898.73    567.81 o 
 -34  -8   4      273.68      196.55    557.19 o 
 -32  -8   4      314.87      203.83    529.90 o 
 -30  -8   4      103.60       90.69    491.98 o 
 -28  -8   4      320.89      338.20    468.32 o 
 -26  -8   4     6173.31     6053.31    640.91 o 
 -24  -8   4      994.09      580.91    274.80 o 
 -22  -8   4    17906.98    16567.29   1690.79 o 
 -20  -8   4        8.03      -70.41    174.81 o 
 -18  -8   4    23060.00    20662.32    787.41 o 
 -16  -8   4     2833.10     1409.27    545.00 o 
 -14  -8   4     3803.86     3255.66    240.58 o 
 -12  -8   4      584.97      362.15    161.92 o 
 -10  -8   4     8678.31     7853.07    293.55 o 
  -8  -8   4     2343.86     2090.61    211.11 o 
  -6  -8   4     2180.13     1949.87    525.65 o 
  -4  -8   4     2522.25     2346.64    482.12 o 
  -2  -8   4     7352.75     7032.51    356.34 o 
   0  -8   4     2532.60     2930.91    293.06 o 
   2  -8   4     7926.41     7061.30    454.83 o 
   4  -8   4      563.30      294.24    200.87 o 
   6  -8   4     4586.37     4360.94    320.49 o 
   8  -8   4     1013.41      907.70    241.42 o 
  10  -8   4     2960.17     3048.61    322.50 o 
  12  -8   4      647.01      882.05    328.80 o 
  14  -8   4     3666.07     4924.37    552.04 o 
  16  -8   4      648.66      363.07    337.29 o 
  18  -8   4        1.95     -292.70    319.39 o 
  20  -8   4       34.58      216.57    356.10 o 
  22  -8   4     1775.92     1337.33    392.49 o 
  24  -8   4     1880.04     1450.77    417.97 o 
  26  -8   4      909.16      939.98    432.23 o 
 -37  -7   4      987.36      926.64    525.65 o 
 -35  -7   4     1435.28     1950.33    608.46 o 
 -33  -7   4      623.53     -112.83    480.15 o 
 -31  -7   4     5538.93     5716.94    798.33 o 
 -29  -7   4     4304.24     5229.20    782.56 o 
 -27  -7   4     6712.25     6828.90    671.55 o 
 -25  -7   4     3190.59     3048.93    347.11 o 
 -23  -7   4      188.36       40.02    162.82 o 
 -21  -7   4     1294.03     1016.71    185.48 o 
 -19  -7   4     1963.85     1827.50    280.42 o 
 -17  -7   4      270.74       51.57    146.08 o 
 -15  -7   4      891.39      391.90    239.50 o 
 -13  -7   4     7095.92     6414.47    264.96 o 
 -11  -7   4     3234.29     2934.15    224.38 o 
  -9  -7   4     7057.46     6600.92    258.00 o 
  -7  -7   4    22499.08    20422.06    432.36 o 
  -5  -7   4    10210.89     9503.40    291.26 o 
  -3  -7   4     5034.30     4322.19    274.63 o 
  -1  -7   4     9536.41     7798.30    348.63 o 
   1  -7   4      688.15      436.97    171.00 o 
   3  -7   4        9.67      103.09    165.55 o 
   5  -7   4    11152.00    10395.05    405.24 o 
   7  -7   4     4056.51     3909.50    280.78 o 
   9  -7   4     3303.17     2767.13    277.31 o 
  11  -7   4     3067.38     2562.43    392.19 o 
  13  -7   4      525.74      550.52    291.79 o 
  15  -7   4     5129.00     4947.72    449.52 o 
  17  -7   4      526.88      350.94    289.06 o 
  19  -7   4     9172.20     8698.85    564.78 o 
  21  -7   4     1080.65      668.51    309.08 o 
  23  -7   4     3721.12     4621.96    531.11 o 
  25  -7   4      434.23      -10.92    314.24 o 
 -40  -6   4       58.64      177.44    491.98 o 
 -38  -6   4     1333.40     1468.67    602.09 o 
 -36  -6   4     2139.89     1548.74    555.38 o 
 -34  -6   4     1440.41     1142.30    537.18 o 
 -32  -6   4     1861.56     1976.12    596.63 o 
 -30  -6   4      670.37      715.22    471.66 o 
 -28  -6   4     2738.58     2236.06    560.23 o 
 -26  -6   4     5613.02     5290.77    596.32 o 
 -24  -6   4     1737.32     1541.69    195.85 o 
 -22  -6   4     5343.02     4814.91    269.66 o 
 -20  -6   4     1094.08     1132.15    165.47 o 
 -18  -6   4     4496.21     3770.15    264.04 o 
 -16  -6   4     1722.24     1383.06    312.58 o 
 -14  -6   4     1893.59     1507.97    180.55 o 
 -12  -6   4     2929.35     2634.88    193.48 o 
 -10  -6   4     3134.84     2885.12    197.74 o 
  -8  -6   4     4190.70     3983.54    204.07 o 
  -6  -6   4     6912.10     5881.56    228.75 o 
  -4  -6   4    17185.07    14901.43    336.37 o 
  -2  -6   4     5233.70     4839.54    200.15 o 
   0  -6   4     3447.35     3078.73    243.40 o 
   2  -6   4     8732.28     8022.07    334.92 o 
   4  -6   4     8462.87     7179.35    323.10 o 
   6  -6   4     6732.32     6027.29    308.91 o 
   8  -6   4      266.83       -0.30    214.75 o 
  10  -6   4     9214.13     8779.84    519.28 o 
  12  -6   4      316.44       53.69    230.52 o 
  14  -6   4     2354.88     2266.69    365.50 o 
  16  -6   4     1498.68      969.10    295.43 o 
  18  -6   4     1348.05     1068.29    319.39 o 
  20  -6   4      389.56      158.94    278.45 o 
  22  -6   4     1441.99      872.34    312.11 o 
  24  -6   4      223.80       84.63    281.18 o 
  26  -6   4     1801.71     1259.07    337.90 o 
 -41  -5   4     1136.89      545.37    533.84 o 
 -39  -5   4      981.37      752.53    528.99 o 
 -37  -5   4      461.11      765.27    521.40 o 
 -35  -5   4     3030.77     2459.60    596.93 o 
 -33  -5   4      490.04       82.81    464.99 o 
 -31  -5   4     7501.49     6440.96    683.07 o 
 -29  -5   4     2048.38     2989.20    631.20 o 
 -27  -5   4     3848.79     5174.00    703.39 o 
 -25  -5   4    10783.50     9940.03    737.37 o 
 -23  -5   4     1474.43      965.63    297.44 o 
 -21  -5   4     4383.52     4183.06    414.02 o 
 -19  -5   4     5752.89     5020.04    220.77 o 
 -17  -5   4     7171.33     6984.15    247.30 o 
 -15  -5   4     7589.90     6300.91    294.08 o 
 -13  -5   4     4379.26     3742.07    189.87 o 
 -11  -5   4     1401.02     1304.17    320.98 o 
  -9  -5   4     2129.84     1808.23    159.26 o 
  -7  -5   4     1880.68     1928.47    164.62 o 
  -5  -5   4    21159.64    19984.60    438.44 o 
  -3  -5   4     2540.08     2452.06    155.26 o 
  -1  -5   4    16885.95    16817.52    380.78 o 
   1  -5   4    10979.19     9802.86    261.47 o 
   3  -5   4     1131.18      739.82    154.74 o 
   5  -5   4    18064.07    16876.61    630.29 o 
   7  -5   4     4340.54     3732.93    318.79 o 
   9  -5   4     3186.38     2294.90    315.45 o 
  11  -5   4     4985.36     4260.40    370.05 o 
  13  -5   4     1511.32     1294.56    285.73 o 
  15  -5   4     5660.35     5817.94    420.70 o 
  17  -5   4     2357.11     1733.46    303.32 o 
  19  -5   4     1811.79     1824.46    324.85 o 
  21  -5   4     1467.26      302.10    240.53 o 
  23  -5   4      195.19      -66.12    242.65 o 
  25  -5   4     1554.63     1304.57    329.71 o 
 -44  -4   4      151.60      207.17    559.01 o 
 -42  -4   4      804.99      152.27    523.22 o 
 -40  -4   4      751.49      422.52    515.64 o 
 -38  -4   4     2708.75     1942.75    599.66 o 
 -36  -4   4     6463.78     6054.53    713.71 o 
 -34  -4   4     4884.02     4262.83    718.86 o 
 -32  -4   4    14236.43    13143.37    884.47 o 
 -30  -4   4     1626.80     1801.40    558.10 o 
 -28  -4   4     7439.13     6883.80    672.46 o 
 -26  -4   4      514.31      845.95    436.47 o 
 -24  -4   4     3800.02     3433.76    253.22 o 
 -22  -4   4      379.10      165.51    108.53 o 
 -20  -4   4      239.76       96.99    103.05 o 
 -18  -4   4     2246.06     2200.81    167.47 o 
 -16  -4   4     8760.00     7335.38    227.80 o 
 -14  -4   4    11674.26    10342.43    262.75 o 
 -12  -4   4    13604.89    12445.38    378.09 o 
 -10  -4   4       42.77     -108.45     83.47 o 
  -8  -4   4    24364.87    21219.14    377.74 o 
  -6  -4   4    28459.29    30577.61    562.14 o 
  -4  -4   4    38419.76    38874.81    539.69 o 
  -2  -4   4    13289.79    13663.58    283.00 o 
   0  -4   4     8436.27     7734.39    241.22 o 
   2  -4   4     2450.53     2587.91    254.48 o 
   4  -4   4     5307.25     5220.40    345.48 o 
   6  -4   4     5717.97     5451.84    353.97 o 
   8  -4   4      438.78      256.00    167.73 o 
  10  -4   4     9515.17     9449.56    465.90 o 
  12  -4   4     7717.64     7594.17    427.68 o 
  14  -4   4     6408.83     6204.37    399.47 o 
  16  -4   4    13899.79    13403.01    570.54 o 
  18  -4   4     2758.19     2912.76    316.66 o 
  20  -4   4     2632.39       73.10    199.58 o 
  22  -4   4      295.36       28.21    212.63 o 
  24  -4   4     4656.40     5611.08    431.32 o 
  26  -4   4     1032.13      471.66    287.55 o 
 -45  -3   4      681.33      580.25    602.39 o 
 -43  -3   4      364.42      -16.08    511.09 o 
 -41  -3   4     2512.73     2032.23    672.15 o 
 -39  -3   4      375.92      453.46    522.01 o 
 -37  -3   4      596.64      931.79    522.92 o 
 -35  -3   4      688.56      594.50    496.53 o 
 -33  -3   4      316.74      232.64    442.84 o 
 -31  -3   4      572.18      -13.04    391.89 o 
 -29  -3   4      522.03      250.24    402.50 o 
 -27  -3   4     2278.25     2511.78    517.16 o 
 -25  -3   4    15011.03    14842.25    784.68 o 
 -23  -3   4     2648.61     2327.56    406.45 o 
 -21  -3   4    17202.09    14686.94    364.90 o 
 -19  -3   4    23189.83    20521.26    444.72 o 
 -17  -3   4    10078.00     8140.32    269.80 o 
 -15  -3   4    30494.90    29097.01    544.22 o 
 -13  -3   4      761.31      497.24    138.31 o 
 -11  -3   4    16216.58    16121.04    381.12 o 
  -7  -3   4     8601.54     7872.08    272.83 o 
  -5  -3   4    10059.98     9293.22    421.16 o 
  -3  -3   4     1112.03      883.59    180.47 o 
  -1  -3   4     9039.57     9686.93    256.84 o 
   1  -3   4    14630.13    17966.35    353.45 o 
   3  -3   4    22725.06    26095.55    440.04 o 
   5  -3   4    27065.30    33300.05    852.93 o 
   7  -3   4     8930.07     8875.38    423.43 o 
   9  -3   4     2250.33     1872.08    241.14 o 
  11  -3   4     2102.20     2425.63    286.64 o 
  13  -3   4     7164.93     6818.89    388.85 o 
  15  -3   4     3804.06     3521.22    307.87 o 
  17  -3   4    13009.49     4150.91    330.01 o 
  19  -3   4     1889.92     1391.32    251.15 o 
  21  -3   4       78.87      -44.89    201.40 o 
  23  -3   4       40.84       64.91    213.54 o 
  25  -3   4     4968.07     5514.93    397.35 o 
 -44  -2   4      213.16      773.16    624.53 o 
 -42  -2   4        8.75      617.56    603.91 o 
 -40  -2   4      273.85      242.35    492.59 o 
 -38  -2   4     3025.59     2891.53    681.56 o 
 -36  -2   4     3276.65     3815.13    686.41 o 
 -34  -2   4      951.03      770.73    459.83 o 
 -32  -2   4     3985.89     4777.86    675.19 o 
 -30  -2   4     2746.52     2334.03    503.20 o 
 -28  -2   4    11283.49    10476.60    674.58 o 
 -26  -2   4     5149.37     4791.51    485.61 o 
 -24  -2   4    15185.56    14607.79    724.93 o 
 -22  -2   4     5260.97     4960.81    287.39 o 
 -20  -2   4     5377.20     4943.23    194.31 o 
 -18  -2   4    10190.35     9288.32    259.33 o 
 -16  -2   4      159.36      124.80     94.86 o 
 -14  -2   4     5195.49     4534.35    192.27 o 
 -12  -2   4     9259.58     8122.71    241.11 o 
 -10  -2   4     1877.32     1979.59    146.63 o 
  -8  -2   4    52147.94    56146.98   1533.12 o 
  -6  -2   4    13994.26    16256.32    482.88 o 
  -4  -2   4    10084.88    10985.94    274.70 o 
  -2  -2   4     2271.57     2342.91    138.92 o 
   0  -2   4     8207.11     9188.11    366.41 o 
   2  -2   4      120.01      -30.33    114.65 o 
   4  -2   4     1907.92     2183.89    223.24 o 
   6  -2   4    10158.18    11465.72    427.68 o 
   8  -2   4     9457.12     8692.48    385.52 o 
  10  -2   4     1952.96     2675.57    247.51 o 
  12  -2   4     2517.12     2499.95    245.99 o 
  14  -2   4      649.74      343.36    176.83 o 
  18  -2   4      668.11      308.17    173.50 o 
  20  -2   4     5648.95     5923.80    369.74 o 
  22  -2   4     5859.05     5637.16    375.51 o 
  24  -2   4     9751.54    10980.11    509.57 o 
  26  -2   4     6286.87     6875.91    425.86 o 
 -45  -1   4     1410.19     1216.95    731.45 o 
 -43  -1   4      402.01      596.93    589.65 o 
 -41  -1   4     5500.82     7112.80    911.17 o 
 -39  -1   4     3924.86     4558.56    743.74 o 
 -37  -1   4     6079.88     4934.68    598.14 o 
 -35  -1   4      921.07      599.66    424.34 o 
 -33  -1   4     1091.00     1431.36    481.06 o 
 -31  -1   4     1592.28     1192.34    417.06 o 
 -29  -1   4     4135.87     5110.30    609.37 o 
 -27  -1   4      277.97      147.41    314.54 o 
 -25  -1   4     2438.58     2578.50    424.65 o 
 -23  -1   4      321.85      442.84    269.04 o 
 -21  -1   4     9589.21     8407.47    206.34 o 
 -19  -1   4    24226.30    22049.86    389.03 o 
 -17  -1   4    10325.40     9976.43    341.38 o 
 -15  -1   4     7858.05     8330.64    232.95 o 
 -13  -1   4     5102.66     5100.75    187.49 o 
 -11  -1   4     6110.95     5957.42    200.35 o 
  -9  -1   4     8601.74     7921.44    228.16 o 
  -7  -1   4    15058.34    16090.07    340.78 o 
  -5  -1   4      662.17      643.12    128.76 o 
  -3  -1   4     3970.69     3931.91    231.43 o 
  -1  -1   4    18938.06    21995.10    566.90 o 
   1  -1   4     1491.69     1410.73    180.47 o 
   3  -1   4    27546.20    29540.13    701.57 o 
   5  -1   4    15943.21    16899.36    505.63 o 
   7  -1   4     3868.91     4220.06    254.18 o 
   9  -1   4    27661.01    29706.95    735.24 o 
  11  -1   4      775.56      865.37    182.60 o 
  13  -1   4     5257.67     4991.10    298.46 o 
  17  -1   4     1992.42     1717.99    222.03 o 
  19  -1   4     3524.76     3696.53    299.98 o 
  21  -1   4      696.70      383.70    199.28 o 
  23  -1   4     2319.60     2218.16    290.58 o 
  25  -1   4     6635.67     6189.81    379.45 o 
 -46   0   4     1228.03     1378.54    471.20 o 
 -44   0   4      120.32      132.93    337.10 o 
 -42   0   4      569.67      575.39    554.16 o 
 -40   0   4      124.09      205.65    479.24 o 
 -38   0   4     1039.28      827.15    478.94 o 
 -36   0   4      246.01      264.49    391.28 o 
 -34   0   4      381.62       -6.98    355.79 o 
 -32   0   4     2770.16     3768.42    573.27 o 
 -30   0   4      775.87      649.71    358.83 o 
 -28   0   4    11781.25     9581.51    597.84 o 
 -26   0   4      990.67      774.67    312.42 o 
 -24   0   4    11127.47     8978.51    530.50 o 
 -22   0   4      436.06      581.76    250.24 o 
 -20   0   4    17075.17    16585.54    308.13 o 
 -18   0   4    20445.01    21605.40    376.63 o 
 -16   0   4      976.40     1018.92    106.58 o 
 -14   0   4      614.20      392.42    156.66 o 
 -12   0   4     9150.90     9537.15    244.48 o 
 -10   0   4    21719.91    23529.15    419.58 o 
  -8   0   4    13020.33    12030.15    280.80 o 
  -6   0   4     7708.36     9127.44    311.20 o 
  -4   0   4    33581.88    38334.22    784.08 o 
  -2   0   4    25116.09    28948.35    652.74 o 
   0   0   4     5203.69     4958.03    243.87 o 
   2   0   4     8190.48     9985.83    353.06 o 
   4   0   4    23676.29    24185.96    610.88 o 
   6   0   4    10507.93    12435.12    421.01 o 
   8   0   4     3596.92     2487.81    215.96 o 
  10   0   4    18491.54    19721.42    561.14 o 
  12   0   4     1256.32      797.12    173.50 o 
  14   0   4       34.39       10.01    124.36 o 
  16   0   4      321.59       35.18    126.48 o 
  18   0   4     1500.90     1025.82    196.85 o 
  20   0   4     9706.61     9040.09    411.00 o 
  22   0   4       86.63      -98.88    180.78 o 
  24   0   4     8308.37     8951.52    437.08 o 
  26   0   4       25.88     -277.08    184.72 o 
 -45   1   4     1122.32     1485.28    561.90 o 
 -43   1   4      483.23      413.11    332.42 o 
 -41   1   4     5849.33     6076.37    671.55 o 
 -39   1   4     4047.16     6079.10    727.66 o 
 -37   1   4     6642.79     6675.72    607.24 o 
 -35   1   4      966.16      576.61    394.62 o 
 -33   1   4     1203.20     1669.16    454.67 o 
 -31   1   4     1732.12     1459.57    402.81 o 
 -29   1   4     3772.38     3559.43    419.19 o 
 -27   1   4      209.37      276.32    274.20 o 
 -25   1   4     1797.86     1759.24    341.84 o 
 -23   1   4      103.19      -48.53    207.17 o 
 -21   1   4    10096.29    10484.06    281.63 o 
 -19   1   4    22404.15    23916.20    414.04 o 
 -17   1   4     9537.05    10053.74    250.44 o 
 -15   1   4     7186.58     7839.40    221.72 o 
 -13   1   4     5420.01     5673.45    193.08 o 
 -11   1   4     5270.12     4941.19    301.65 o 
  -9   1   4     8780.84     8754.66    300.89 o 
  -7   1   4    15090.27    15918.42    435.26 o 
  -5   1   4      832.74      825.93    138.31 o 
  -3   1   4     4160.17     4376.27    233.86 o 
  -1   1   4    16810.34    18536.06    501.08 o 
   1   1   4     2329.59     2631.28    192.61 o 
   3   1   4    26392.39    26722.61    655.77 o 
   5   1   4    19260.06    22177.99    592.08 o 
   7   1   4     2771.56     2771.72    218.09 o 
   9   1   4    29874.20    31691.56    749.80 o 
  11   1   4      843.50      639.70    150.45 o 
  13   1   4     5405.58     5793.98    306.96 o 
  17   1   4     1739.91     1257.56    209.59 o 
  19   1   4     3535.07     3809.67    292.10 o 
  21   1   4      703.40      501.99    200.19 o 
  23   1   4     1978.68     1666.43    258.43 o 
  25   1   4     5593.22     5632.31    365.80 o 
 -44   2   4      178.71      273.20    341.37 o 
 -42   2   4       19.22      459.52    526.41 o 
 -40   2   4      178.31      131.34    412.82 o 
 -38   2   4     3360.21     3764.48    603.91 o 
 -36   2   4     3042.87     3623.74    570.84 o 
 -34   2   4      910.31     1451.98    433.14 o 
 -32   2   4     4970.49     4811.83    480.76 o 
 -30   2   4     2982.32     2909.42    454.07 o 
 -28   2   4     9604.08    10011.01    577.52 o 
 -26   2   4     5349.84     6267.76    474.09 o 
 -24   2   4    13449.35    14547.43    650.31 o 
 -22   2   4     5616.77     6196.37    208.54 o 
 -20   2   4     5064.56     5566.36    202.60 o 
 -18   2   4    10527.34    10310.37    271.69 o 
 -16   2   4      106.61       86.95     88.59 o 
 -14   2   4     5166.31     5589.04    204.69 o 
 -12   2   4     9520.62     9233.60    327.58 o 
 -10   2   4     2035.58     2452.02    188.97 o 
  -8   2   4    51313.70    54283.28   1036.74 o 
  -6   2   4    13866.03    16151.98    460.13 o 
  -4   2   4    12975.67    15055.48    446.18 o 
  -2   2   4     2100.04     2147.79    186.84 o 
   0   2   4    10719.57    11462.99    396.44 o 
   2   2   4      235.71       51.87    107.98 o 
   4   2   4     1485.56     1209.93    179.87 o 
   6   2   4    11107.05    12341.09    431.92 o 
  10   2   4     1665.73     2377.41    219.91 o 
  12   2   4     2626.39     2889.71    235.07 o 
  14   2   4      852.93      790.75    173.19 o 
  18   2   4      604.23      358.83    156.21 o 
  20   2   4     5230.72     5114.55    326.67 o 
  22   2   4     5327.81     5254.38    348.51 o 
  24   2   4    10542.63    11203.65    485.92 o 
  26   2   4     5796.47     6595.34    410.69 o 
 -45   3   4      592.62      812.59    488.65 o 
 -43   3   4      442.77      783.77    471.05 o 
 -41   3   4     2621.70     3324.11    429.33 o 
 -39   3   4      464.21      827.49    351.70 o 
 -37   3   4      835.39      940.59    443.15 o 
 -35   3   4      804.09      800.15    397.04 o 
 -33   3   4      213.78      -95.55    294.82 o 
 -31   3   4      660.31      303.62    316.36 o 
 -29   3   4      337.26      273.59    288.76 o 
 -27   3   4     2481.16     3622.22    457.10 o 
 -25   3   4    13910.41    15759.18    685.50 o 
 -23   3   4     2823.46     3180.27    181.19 o 
 -21   3   4    17676.07    16271.18    646.37 o 
 -19   3   4    21403.68    21092.42    724.02 o 
 -17   3   4     9571.48     9320.96    470.75 o 
  -9   3   4     4531.15     5025.98    270.56 o 
  -7   3   4     9488.18    10115.95    384.30 o 
  -5   3   4     9257.53     9558.15    377.63 o 
  -3   3   4     1017.42     1010.66    166.52 o 
  -1   3   4     9454.24    10046.19    392.80 o 
   1   3   4    14974.36    17925.17    540.21 o 
   3   3   4    21157.75    23272.06    650.01 o 
   5   3   4    27474.46    32439.54    791.66 o 
   7   3   4     7832.49     7838.64    365.50 o 
   9   3   4     3298.83     3016.80    246.60 o 
  11   3   4     1869.18     2154.47    222.03 o 
  13   3   4     7441.31     7286.60    360.04 o 
  15   3   4     4174.60     4085.08    303.32 o 
  19   3   4     1640.73     1483.53    227.49 o 
  21   3   4       56.73        1.52    194.12 o 
  23   3   4       15.49       91.00    195.34 o 
  25   3   4     4452.94     5265.29    363.98 o 
 -44   4   4      178.15     -279.66    467.72 o 
 -42   4   4      786.70      785.90    459.53 o 
 -40   4   4      849.70      862.64    434.35 o 
 -38   4   4     2715.33     2794.47    551.43 o 
 -36   4   4     6144.52     6444.81    410.12 o 
 -34   4   4     4840.93     4245.24    473.18 o 
 -32   4   4    14103.74    14883.81    724.02 o 
 -30   4   4     1464.68     2076.21    414.03 o 
 -28   4   4     6664.90     7058.51    498.96 o 
 -26   4   4      641.33      726.75    303.62 o 
 -24   4   4     3087.69     3597.96    426.77 o 
 -22   4   4      767.10      889.33    268.74 o 
 -20   4   4      313.84      363.37    239.32 o 
 -18   4   4     3255.53     3838.18    341.23 o 
   0   4   4     7668.46     8090.09    385.21 o 
   2   4   4     2336.56     2284.29    244.17 o 
   4   4   4     5830.94     5895.89    336.68 o 
   6   4   4     5250.44     5095.74    324.85 o 
   8   4   4      566.17      534.75    165.91 o 
  10   4   4     8992.52     9714.06    444.97 o 
  12   4   4     7987.52     8517.67    323.14 o 
  14   4   4     5771.13     6026.73    288.80 o 
  16   4   4    13013.05    13492.79    531.41 o 
  18   4   4     2563.46     2024.65    286.03 o 
  20   4   4     2195.26     2940.36    291.19 o 
  22   4   4      457.40      517.76    241.74 o 
  24   4   4     4511.68     4529.45    383.09 o 
 -41   5   4     1189.62     1394.96    502.29 o 
 -39   5   4      900.83      381.27    423.13 o 
 -37   5   4      613.18      526.86    415.24 o 
 -35   5   4     3145.14     3509.69    529.90 o 
 -33   5   4      396.15      430.34    244.08 o 
 -31   5   4     7266.79     8050.36    560.23 o 
 -29   5   4     2188.36     3285.24    461.95 o 
 -27   5   4     3825.19     4001.07    404.93 o 
 -25   5   4    10806.77    11192.73    570.24 o 
 -23   5   4     2036.80     2698.01    384.00 o 
 -21   5   4     4648.17     5169.75    394.31 o 
 -19   5   4     5590.75     5537.98    393.40 o 
   5   5   4    17632.92    19089.01    671.24 o 
   7   5   4     4751.87     4648.35    344.57 o 
   9   5   4     3585.21     3521.52    325.76 o 
  11   5   4     4178.81     4216.12    345.48 o 
  13   5   4     1244.34      896.30    242.05 o 
  15   5   4     5112.30     6385.14    406.75 o 
  17   5   4     2572.30     3374.45    272.13 o 
  19   5   4     1603.53     1807.17    296.04 o 
  21   5   4     1649.40      212.63    210.81 o 
  23   5   4      364.14      166.22    234.77 o 
  25   5   4     1457.57      859.00    289.06 o 
 -40   6   4       38.35     -223.24    444.66 o 
 -38   6   4     1222.26     1305.48    519.89 o 
 -36   6   4     2167.96     2721.67    524.74 o 
 -34   6   4     1512.00     1091.34    431.92 o 
 -32   6   4     2024.12     2079.85    463.77 o 
 -30   6   4      662.36      280.57    354.28 o 
 -28   6   4     2346.28     2807.40    312.40 o 
 -26   6   4     5231.71     6149.16    478.03 o 
 -24   6   4     1649.14     2078.94    360.64 o 
 -22   6   4     3864.29     3921.29    373.38 o 
 -20   6   4     1194.69     1521.14    302.41 o 
   8   6   4      192.36      224.76    244.17 o 
  10   6   4     8982.94    12101.78    606.94 o 
  12   6   4      449.02      175.62    238.71 o 
  14   6   4     2015.01     2050.43    333.04 o 
  16   6   4     1646.87     2126.26    342.14 o 
  18   6   4     1185.81      649.40    258.73 o 
  20   6   4      478.21      353.58    216.61 o 
  22   6   4     1181.94      199.84    492.13 o 
  24   6   4      283.85      222.33    259.03 o 
 -37   7   4     1045.47     1227.22    480.46 o 
 -35   7   4     1475.70     1990.07    534.14 o 
 -33   7   4      529.34     1140.78    434.96 o 
 -31   7   4     5202.60     5162.47    556.59 o 
 -29   7   4     3802.94     5278.64    623.01 o 
 -27   7   4     6598.31     7808.62    585.40 o 
 -25   7   4     3539.65     5354.47    594.20 o 
 -23   7   4      227.09      139.42    200.43 o 
 -21   7   4     1510.44     2326.68    271.90 o 
 -19   7   4     2043.51     2479.32    410.69 o 
 -17   7   4      401.84      301.80    265.10 o 
 -15   7   4     1135.61     1391.96    245.73 o 
  11   7   4     2652.93     3623.74    457.71 o 
  13   7   4      292.59      258.43    291.19 o 
  15   7   4     4665.78     5617.45    483.79 o 
  17   7   4      646.59      529.59    306.35 o 
  19   7   4     9366.20    12780.30    663.36 o 
  21   7   4     1107.87     1065.86    351.85 o 
  23   7   4     3219.55     4107.53    475.60 o 
  25   7   4      431.43     -186.84    298.77 o 
  27   7   4      526.37      743.13    512.30 o 
  29   7   4      151.51     -368.23    545.06 o 
  31   7   4      183.21     -288.15    598.45 o 
 -36   8   4      847.13     1543.28    545.97 o 
 -34   8   4      374.38      -62.79    432.83 o 
 -32   8   4      317.18      407.36    453.16 o 
 -30   8   4      116.32      -22.45    424.65 o 
 -28   8   4      316.75       42.77    410.69 o 
 -26   8   4     6068.51     6961.15    576.00 o 
 -24   8   4      993.17     1675.53    406.45 o 
 -22   8   4    17315.69    20365.37    863.24 o 
 -20   8   4        9.69      182.60    316.36 o 
 -18   8   4    20844.75    22761.77   1014.29 o 
 -16   8   4     2846.65     3494.22    442.84 o 
 -14   8   4     3284.74     3727.47    437.38 o 
  14   8   4     3793.27     6177.07    587.83 o 
  16   8   4      748.16     1314.28    420.40 o 
  18   8   4        2.43      207.47    334.86 o 
  20   8   4       57.32     -320.61    354.58 o 
  22   8   4     1939.34     2199.05    442.24 o 
  24   8   4     2022.47     2047.70    447.39 o 
 -31   9   4     3544.61     5273.48    718.26 o 
 -29   9   4      918.12     1221.46    495.01 o 
 -27   9   4     6174.02     7568.08    669.73 o 
 -25   9   4     1824.56     2487.26    414.60 o 
 -23   9   4      693.06      666.89    327.91 o 
 -21   9   4      461.86     1313.97    448.61 o 
  15   9   4     2377.33     5664.76    757.38 o 
  17   9   4      618.09     1313.67    500.17 o 
  19   9   4     6734.25    10036.79    751.92 o 
  21   9   4      131.26      203.83    425.25 o 
  23   9   4     4344.98     5717.84    599.05 o 
  16  10   4       18.47     -154.69    671.85 o 
  18  10   4      276.24      328.80    634.84 o 
  20  10   4      305.82      163.49    600.87 o 
  -6 -12   5     1022.18     1025.25    352.34 o 
  -4 -12   5      514.05      133.56    307.33 o 
  -2 -12   5      451.65      309.79    316.08 o 
 -21 -11   5     2393.28     3040.29    410.40 o 
 -19 -11   5      108.08      -35.69    446.94 o 
 -17 -11   5     4863.61     6132.69    497.93 o 
 -15 -11   5      538.38      381.31    348.66 o 
 -13 -11   5     1016.54      638.43    334.56 o 
 -11 -11   5       89.06       15.40    272.64 o 
  -9 -11   5      226.14      315.80    278.33 o 
  -7 -11   5     1581.18     1364.85    311.37 o 
  -5 -11   5       79.23      -94.80    277.76 o 
  -3 -11   5      847.54      936.05    290.34 o 
  -1 -11   5      427.70      422.19    264.25 o 
   1 -11   5      598.00      660.89    309.43 o 
   3 -11   5     2337.81     2229.10    367.44 o 
   5 -11   5       62.56      157.19    303.20 o 
   7 -11   5      875.64      380.97    294.46 o 
   9 -11   5      326.82      -64.61    411.30 o 
  11 -11   5      330.15     -237.50    440.42 o 
 -26 -10   5      872.47      519.28    528.38 o 
 -24 -10   5      727.76      376.90    362.66 o 
 -22 -10   5     1800.86     1677.38    279.96 o 
 -20 -10   5      101.03     -262.53    265.57 o 
 -18 -10   5      375.25      531.04    283.30 o 
 -16 -10   5     1039.04     1003.19    290.69 o 
 -14 -10   5     1688.81     1650.12    735.70 o 
 -12 -10   5     4564.70     5188.67    395.62 o 
 -10 -10   5      327.34      735.98    268.62 o 
  -8 -10   5     3361.45     2701.90    342.89 o 
  -6 -10   5      640.16      351.55    254.58 o 
  -4 -10   5     1168.71     1285.83    301.45 o 
  -2 -10   5     1345.48     1241.61    377.48 o 
   0 -10   5       78.61     -337.82    225.21 o 
   2 -10   5     2793.15     2581.02    351.93 o 
   4 -10   5       68.18       95.31    261.69 o 
   6 -10   5     5456.10     5576.83    459.57 o 
   8 -10   5       84.28     -107.07    374.90 o 
  10 -10   5     1563.92      719.47    401.90 o 
  12 -10   5     2003.31     2368.00    498.96 o 
  14 -10   5      306.56      322.73    404.63 o 
  16 -10   5     3280.94     2445.35    520.49 o 
  18 -10   5      551.83      241.74    453.16 o 
 -31  -9   5        0.13      386.43    580.55 o 
 -29  -9   5      173.80      475.60    553.25 o 
 -27  -9   5      129.06     -321.82    471.66 o 
 -25  -9   5     1477.74     1599.09    558.10 o 
 -23  -9   5      461.85      406.19    220.32 o 
 -21  -9   5     4747.27     5082.13    321.91 o 
 -19  -9   5     1093.14      505.93    203.46 o 
 -17  -9   5     3981.02     3945.38    463.67 o 
 -15  -9   5     1101.75      429.36    352.15 o 
 -13  -9   5     1991.84     1677.22    274.83 o 
 -11  -9   5     2681.83     2430.52    484.25 o 
  -9  -9   5     1729.79     1299.57    252.32 o 
  -7  -9   5     1754.16     1926.88    355.64 o 
  -5  -9   5     2857.75     3017.24    315.04 o 
  -3  -9   5     2341.13     1814.76    385.21 o 
  -1  -9   5      540.03      395.74    221.60 o 
   1  -9   5     1143.87      766.95    244.10 o 
   3  -9   5     7552.70     7940.78    426.89 o 
   5  -9   5     1552.08     2023.80    309.06 o 
   7  -9   5     6793.83     7184.99    556.89 o 
   9  -9   5      173.86        5.16    326.67 o 
  11  -9   5     1854.46     1394.66    400.68 o 
  13  -9   5      475.59      198.98    346.39 o 
  15  -9   5      109.75     -383.70    345.18 o 
  17  -9   5     2036.30      796.82    418.58 o 
  19  -9   5        7.45     -198.98    381.57 o 
  21  -9   5      499.46       20.93    437.08 o 
  23  -9   5      717.58      545.97    429.50 o 
 -34  -8   5     1586.26     1320.34    651.22 o 
 -32  -8   5      821.60     1136.53    592.38 o 
 -30  -8   5     1536.89      994.28    588.13 o 
 -28  -8   5     1657.47     2060.44    635.15 o 
 -26  -8   5     1590.20     2016.15    564.78 o 
 -24  -8   5      777.15      374.41    378.69 o 
 -22  -8   5     2072.02     1845.67    288.41 o 
 -20  -8   5      184.74      185.99    183.19 o 
 -18  -8   5      547.85      405.65    190.46 o 
 -16  -8   5      272.96      444.91    185.31 o 
 -14  -8   5     4477.09     4069.31    245.57 o 
 -12  -8   5     1188.47     1290.88    194.51 o 
 -10  -8   5     3165.54     3187.63    299.56 o 
  -8  -8   5    13881.35    12814.53    632.87 o 
  -6  -8   5      423.74      403.69    186.57 o 
  -4  -8   5     4203.28     3876.33    319.79 o 
  -2  -8   5     3897.97     3877.49    322.34 o 
   0  -8   5     2647.76     2349.83    286.11 o 
   2  -8   5     3885.22     4107.58    327.57 o 
   4  -8   5     4390.88     4464.52    330.56 o 
   6  -8   5     1493.41      920.27    341.23 o 
   8  -8   5     2384.02     2327.96    394.92 o 
  10  -8   5      693.01      542.03    289.67 o 
  12  -8   5     2269.16     2339.49    438.90 o 
  14  -8   5      893.35      966.67    350.03 o 
  16  -8   5     4272.49     4327.44    531.41 o 
  18  -8   5       63.73      408.57    367.32 o 
  20  -8   5     2064.15     1765.01    431.92 o 
  22  -8   5      655.06     1061.31    403.72 o 
  24  -8   5     1375.78      841.40    423.43 o 
  26  -8   5      291.98      108.59    423.43 o 
 -37  -7   5     1112.37      700.66    532.02 o 
 -35  -7   5     1439.32      484.70    545.67 o 
 -33  -7   5      579.13      177.74    529.29 o 
 -31  -7   5     2451.64     2003.72    631.20 o 
 -29  -7   5     1970.61     2204.21    615.74 o 
 -27  -7   5     1897.06     1858.13    534.45 o 
 -25  -7   5     1919.04     1829.01    546.88 o 
 -23  -7   5     1014.09      756.44    189.09 o 
 -21  -7   5     2118.74     2253.97    228.43 o 
 -19  -7   5     9071.21     8584.70    396.34 o 
 -17  -7   5     8032.81     6691.37    281.81 o 
 -15  -7   5     2578.38     2299.60    364.15 o 
 -13  -7   5     4898.99     4545.19    257.44 o 
 -11  -7   5     3819.86     3710.70    233.78 o 
  -9  -7   5     1189.31      935.79    168.47 o 
  -7  -7   5     1996.77     1716.35    190.83 o 
  -5  -7   5     3239.60     3178.12    289.85 o 
  -3  -7   5     1186.42     1155.77    206.30 o 
  -1  -7   5     1816.12     1621.60    280.11 o 
   1  -7   5     2455.04     2581.92    331.68 o 
   3  -7   5    15872.35    16442.86    731.00 o 
   5  -7   5     1129.91     1041.59    292.70 o 
   7  -7   5    13895.73    13608.96    691.26 o 
   9  -7   5     2170.74     1962.47    389.16 o 
  11  -7   5     3395.89     4278.30    487.43 o 
  13  -7   5     1209.92      698.54    323.94 o 
  15  -7   5     1001.65      442.54    313.93 o 
  17  -7   5     2363.29     1767.13    383.70 o 
  19  -7   5      649.12      515.64    343.96 o 
  21  -7   5     1307.10      636.06    332.74 o 
  23  -7   5     1056.90      416.46    327.58 o 
  25  -7   5      695.83      260.25    377.93 o 
 -40  -6   5     1919.92     1777.14    604.21 o 
 -38  -6   5     1850.38     1418.01    580.25 o 
 -36  -6   5      844.39     1345.52    588.44 o 
 -34  -6   5     4589.08     4169.71    756.78 o 
 -32  -6   5     2963.19     3285.24    722.81 o 
 -30  -6   5     4609.62     4303.78    732.51 o 
 -28  -6   5      739.26      852.63    515.94 o 
 -26  -6   5       30.45     -362.16    415.85 o 
 -24  -6   5     1934.06     1598.41    284.29 o 
 -22  -6   5     6951.66     6350.94    271.29 o 
 -20  -6   5     1122.10     1058.55    186.52 o 
 -18  -6   5     1772.67     1667.73    247.47 o 
 -16  -6   5      444.69      265.52    147.42 o 
 -14  -6   5     4705.94     4784.48    264.11 o 
 -12  -6   5     4634.92     4152.46    221.43 o 
 -10  -6   5     7073.58     5947.07    251.64 o 
  -8  -6   5     5006.44     4112.94    220.59 o 
  -6  -6   5    10743.09     9666.71    297.83 o 
  -4  -6   5     8493.61     7422.74    258.76 o 
  -2  -6   5     7431.35     7161.13    406.14 o 
   0  -6   5    10327.49     9562.10    527.47 o 
   2  -6   5     6018.67     5338.09    417.37 o 
   4  -6   5     2565.26     2605.50    346.39 o 
   6  -6   5     6633.41     6532.25    441.02 o 
   8  -6   5     6015.27     5924.10    445.57 o 
  10  -6   5     1295.12     1115.60    279.66 o 
  12  -6   5     9363.38     9156.56    542.64 o 
  14  -6   5      167.29      245.08    262.67 o 
  16  -6   5     8920.15     9005.20    546.88 o 
  18  -6   5      486.92      255.70    267.53 o 
  20  -6   5     7708.76     7369.71    518.98 o 
  22  -6   5      765.69       31.55    294.52 o 
  24  -6   5     5499.54     5139.72    464.38 o 
  26  -6   5      242.33      -74.01    337.59 o 
 -41  -5   5      891.84      426.16    565.69 o 
 -39  -5   5      528.76       10.92    500.17 o 
 -37  -5   5      389.65      272.38    517.46 o 
 -35  -5   5      863.21      913.59    542.94 o 
 -33  -5   5      251.58      182.29    471.66 o 
 -31  -5   5    12829.78    12346.55    887.81 o 
 -29  -5   5     2967.59     3146.32    629.08 o 
 -27  -5   5      306.30      155.00    445.57 o 
 -25  -5   5      530.01      211.11    425.25 o 
 -23  -5   5     3794.35     3610.07    212.25 o 
 -21  -5   5      670.78      337.42    140.10 o 
 -19  -5   5     5775.23     5287.67    310.15 o 
 -17  -5   5     6986.99     6092.69    278.81 o 
 -15  -5   5     3655.38     3508.44    242.71 o 
 -13  -5   5     9138.63     8441.82    311.60 o 
 -11  -5   5     9706.78     9031.21    277.76 o 
  -9  -5   5     7606.44     6981.19    246.12 o 
  -7  -5   5     9222.50     8813.48    268.72 o 
  -5  -5   5     1833.08     1897.70    333.95 o 
  -3  -5   5    10576.11     9576.27    321.75 o 
  -1  -5   5     2957.72     2606.91    272.23 o 
   1  -5   5     1480.07     1099.24    389.31 o 
   3  -5   5     8799.19     7156.48    435.26 o 
   5  -5   5     1972.15     1859.04    303.92 o 
   7  -5   5    11947.31    12702.65    591.77 o 
   9  -5   5     9279.24    10091.08    539.91 o 
  11  -5   5     9364.53     9326.11    527.47 o 
  13  -5   5     6283.74     6708.78    462.56 o 
  15  -5   5      308.79      162.58    258.73 o 
  17  -5   5      414.22      465.59    269.04 o 
  19  -5   5     1858.37     2176.91    370.35 o 
  21  -5   5     3255.36     2971.91    436.17 o 
  23  -5   5      314.04      211.11    303.32 o 
  25  -5   5      857.80      359.13    283.60 o 
 -44  -4   5      851.92      614.52    608.76 o 
 -42  -4   5     2326.40     1296.08    620.29 o 
 -40  -4   5      645.21     -171.98    485.31 o 
 -38  -4   5     1968.92      604.82    562.96 o 
 -36  -4   5      628.00      205.04    477.73 o 
 -34  -4   5     4304.80     4263.13    711.28 o 
 -32  -4   5     3574.48     3528.19    663.66 o 
 -30  -4   5     4263.46     4101.16    697.02 o 
 -28  -4   5      424.80      490.16    412.51 o 
 -26  -4   5     2195.91     1479.28    479.85 o 
 -24  -4   5     1081.18      261.46    366.71 o 
 -22  -4   5     2332.47     2226.56    218.92 o 
 -20  -4   5     1862.80     1874.78    214.19 o 
 -18  -4   5     2554.08     2772.94    216.41 o 
 -16  -4   5     8139.40     8103.75    310.95 o 
 -14  -4   5       66.07       77.12    126.72 o 
 -12  -4   5     7117.73     5668.06    884.32 o 
 -10  -4   5     8102.06     6895.97    275.44 o 
  -8  -4   5    13766.76    13829.61    376.05 o 
  -6  -4   5    16150.99    17681.45    417.58 o 
  -4  -4   5     6201.82     6123.57    247.01 o 
  -2  -4   5     5578.59     5175.82    272.38 o 
   0  -4   5    19646.63    20116.57    417.74 o 
   2  -4   5    24946.99    26053.09    475.46 o 
   4  -4   5     1646.80     1394.96    258.43 o 
   6  -4   5     4353.07     3840.31    317.57 o 
   8  -4   5    17158.88    16391.60    634.84 o 
  10  -4   5     7358.78     7831.06    454.98 o 
  12  -4   5    10289.18    10290.67    521.40 o 
  14  -4   5     2278.78     1963.98    317.57 o 
  16  -4   5     2551.07     1749.54    310.60 o 
  18  -4   5       32.70      132.25    237.80 o 
  20  -4   5     8360.78     8220.22    484.10 o 
  24  -4   5     8572.73     8962.74    529.59 o 
  26  -4   5     6509.05     6780.06    497.44 o 
 -45  -3   5       91.70       31.55    581.46 o 
 -43  -3   5      543.08      710.37    608.15 o 
 -41  -3   5      907.18      597.23    571.75 o 
 -39  -3   5     2051.03     2034.05    663.96 o 
 -37  -3   5      916.56      319.39    506.84 o 
 -35  -3   5     3395.28     2453.54    592.08 o 
 -33  -3   5     1349.17     1229.95    473.18 o 
 -31  -3   5     7288.63     5879.51    626.35 o 
 -29  -3   5      716.59      311.51    398.56 o 
 -27  -3   5     4482.18     5396.33    646.67 o 
 -25  -3   5     2182.26     2015.55    455.89 o 
 -23  -3   5     4214.59     3897.51    220.74 o 
 -21  -3   5     8877.59     8112.08    288.16 o 
 -19  -3   5     6337.30     5507.28    249.21 o 
 -17  -3   5     4901.56     4191.98    277.23 o 
 -15  -3   5    16450.34    16855.95    410.76 o 
 -13  -3   5     4282.51     4055.20    213.46 o 
 -11  -3   5    36343.41    37139.77    645.42 o 
  -7  -3   5    69219.45    73681.35   1048.21 o 
  -5  -3   5    21782.48    24512.98    486.98 o 
  -3  -3   5    38883.94    41592.74    681.29 o 
  -1  -3   5     2646.84     3370.05    184.15 o 
   1  -3   5    12444.36    13476.52    326.03 o 
   3  -3   5    11774.67    14122.69    330.12 o 
   5  -3   5     1392.37     1471.39    239.32 o 
   7  -3   5     9162.51     9552.69    465.59 o 
   9  -3   5     2598.62     2962.20    286.64 o 
  11  -3   5     7085.74     7156.78    423.43 o 
  13  -3   5    20595.68    21356.00    731.00 o 
  15  -3   5     2691.40     2647.97    341.84 o 
  17  -3   5    14755.90    15069.13    620.89 o 
  19  -3   5     6311.95     5687.51    403.11 o 
  21  -3   5     1568.23      145.29    195.03 o 
  23  -3   5      545.77      260.55    239.92 o 
  25  -3   5      790.13      292.70    275.11 o 
 -44  -2   5     1562.52     1653.99    669.12 o 
 -42  -2   5     1969.92     1878.14    633.02 o 
 -40  -2   5      820.74      827.15    553.56 o 
 -38  -2   5      234.17       10.01    459.83 o 
 -36  -2   5      102.53     -159.55    455.58 o 
 -34  -2   5      197.37      145.59    395.53 o 
 -32  -2   5     1375.86     1363.41    478.03 o 
 -30  -2   5     1360.67     1168.38    437.69 o 
 -28  -2   5     4645.66     4416.00    503.20 o 
 -26  -2   5     3860.71     4063.25    466.20 o 
 -24  -2   5    14143.29    13421.82    686.41 o 
 -22  -2   5     4895.98     4764.53    208.08 o 
 -20  -2   5     7635.23     7279.89    246.92 o 
 -18  -2   5    13450.30    12781.43    332.84 o 
 -16  -2   5     7319.27     5985.37    227.07 o 
 -14  -2   5     6426.52     6498.29    244.56 o 
 -12  -2   5    39047.11    39109.27    657.39 o 
 -10  -2   5     2118.51     1778.28    345.78 o 
  -8  -2   5    18555.30    18404.24    402.42 o 
  -6  -2   5     3090.56     2735.68    163.72 o 
  -4  -2   5     4614.77     4134.91    190.02 o 
  -2  -2   5    11647.47    12151.98    312.60 o 
   0  -2   5    30062.16    34428.09    848.68 o 
   2  -2   5    71085.90    76216.80   1484.44 o 
   4  -2   5    35327.40    39933.92    952.11 o 
   6  -2   5    26431.84    30669.08    814.11 o 
   8  -2   5    11450.97    12025.95    488.34 o 
  10  -2   5    10072.55    10319.78    453.16 o 
  12  -2   5    11550.43    13062.38    526.56 o 
  14  -2   5     4562.22     4777.56    357.92 o 
  16  -2   5     3799.07     3940.10    323.94 o 
  18  -2   5      195.74        3.03    178.65 o 
  20  -2   5     3700.62      573.57    193.21 o 
  22  -2   5     7611.70     8174.42    454.67 o 
  24  -2   5     1444.81     1627.00    311.81 o 
  26  -2   5    15504.43    18620.38    710.07 o 
 -45  -1   5       68.72     -175.62    580.85 o 
 -43  -1   5      480.39     1224.19    623.01 o 
 -41  -1   5      530.08      -25.18    487.43 o 
 -39  -1   5     5376.23     5215.85    626.05 o 
 -37  -1   5      878.00     1255.74    517.76 o 
 -35  -1   5     2325.08     1814.75    515.94 o 
 -33  -1   5     6705.15     6760.65    618.77 o 
 -31  -1   5     3717.17     5066.02    639.39 o 
 -29  -1   5     2353.54     2331.91    490.16 o 
 -27  -1   5    16223.05    15125.85    750.11 o 
 -25  -1   5      689.99      294.22    274.50 o 
 -23  -1   5     1880.54     1847.87    251.45 o 
 -21  -1   5     4124.81     3471.25    203.07 o 
 -19  -1   5     2687.59     2214.20    160.82 o 
 -17  -1   5     2063.36     2099.69    158.72 o 
 -15  -1   5     4071.74     4478.72    197.74 o 
 -13  -1   5     4833.09     5680.42    216.67 o 
 -11  -1   5    13777.65    15708.84    551.58 o 
  -9  -1   5     2062.68     2079.96    149.98 o 
  -7  -1   5    24680.94    26058.37    486.89 o 
  -5  -1   5     1951.04     2061.04    205.35 o 
  -3  -1   5    45249.56    49762.02   1035.22 o 
  -1  -1   5     3018.06     3253.69    235.07 o 
   1  -1   5     4955.58     5741.81    312.11 o 
   3  -1   5     5619.33     5988.10    322.43 o 
   5  -1   5    11621.73    13396.94    483.49 o 
   7  -1   5     4302.36     3433.56    269.65 o 
   9  -1   5      429.03      279.05    151.96 o 
  11  -1   5    15049.69    15109.17    537.18 o 
  13  -1   5    32567.18    37747.00    939.38 o 
  15  -1   5     3578.29     2508.44    264.49 o 
  17  -1   5    36591.32    35193.06    914.20 o 
  19  -1   5      223.98       51.56    170.77 o 
  21  -1   5    15427.88    14968.43    575.39 o 
  23  -1   5     2181.81     1789.27    281.48 o 
  25  -1   5     1748.36     2219.68    330.01 o 
 -46   0   5        4.09      245.38    606.33 o 
 -44   0   5     3132.55     2940.67    713.10 o 
 -42   0   5      544.98      114.05    496.23 o 
 -40   0   5      785.95      512.30    487.43 o 
 -38   0   5      730.93      674.58    466.81 o 
 -36   0   5     1451.92     1919.70    529.90 o 
 -34   0   5     3017.80     3291.30    574.18 o 
 -32   0   5      462.42        9.71    342.45 o 
 -30   0   5     1457.63     2172.36    451.94 o 
 -28   0   5    10867.98     9846.91    610.58 o 
 -26   0   5     2680.90     3048.65    465.90 o 
 -24   0   5    26915.64    26246.40    930.58 o 
 -22   0   5    16634.22    17177.93    349.32 o 
 -20   0   5    11849.51    12211.17    294.10 o 
 -18   0   5    13395.04    13100.59    784.08 o 
 -16   0   5    25522.63    23743.02    696.27 o 
 -14   0   5     9407.87     9812.87    277.07 o 
 -12   0   5    46150.11    47437.02   1456.83 o 
 -10   0   5      690.74      254.24    127.24 o 
  -8   0   5     7869.04     7938.44    322.43 o 
  -6   0   5      100.67      160.76    119.20 o 
  -4   0   5       77.94       51.26    101.61 o 
  -2   0   5     1417.53     1844.78    196.85 o 
   0   0   5     5676.88     5077.84    289.67 o 
   2   0   5    65868.83    76229.84   1442.58 o 
   4   0   5    19479.53    23074.91    638.48 o 
   6   0   5    15436.62    14561.38    495.32 o 
   8   0   5    18460.00    18239.41    572.97 o 
  10   0   5     3002.68     2991.93    257.21 o 
  12   0   5     5281.25     5708.44    335.47 o 
  14   0   5     7399.10     6908.97    371.56 o 
  16   0   5     6164.52     6879.55    374.60 o 
  18   0   5      108.57       71.58    158.03 o 
  20   0   5     1096.43      725.23    224.46 o 
  22   0   5    11757.69    13816.13    550.22 o 
  24   0   5      232.52      182.60    222.33 o 
  26   0   5    13952.82    14610.82    596.63 o 
 -45   1   5       44.84     -614.52    511.09 o 
 -43   1   5      434.05      402.50    520.49 o 
 -41   1   5      482.24      766.18    483.19 o 
 -39   1   5     5367.76     5856.46    627.26 o 
 -37   1   5      912.20      895.09    442.24 o 
 -35   1   5     3224.27     4028.67    590.86 o 
 -33   1   5     6904.92     7061.24    577.52 o 
 -31   1   5     4521.46     5178.24    497.44 o 
 -29   1   5     2398.82     3279.47    490.16 o 
 -27   1   5    16368.77    16184.43    748.29 o 
 -25   1   5      723.12      642.43    293.91 o 
 -23   1   5     1922.88     2421.68    162.67 o 
 -21   1   5     3728.00     3497.54    173.98 o 
 -19   1   5     2548.52     2503.34    161.20 o 
 -17   1   5     1922.05     1828.41    152.29 o 
 -15   1   5     3436.80     4242.88    191.46 o 
 -13   1   5     5108.44     6309.93    231.54 o 
 -11   1   5    10759.62    12202.17    400.08 o 
  -9   1   5     2007.08     2366.49    194.73 o 
  -7   1   5    23738.48    25269.71    638.79 o 
  -5   1   5     2070.51     1920.31    181.08 o 
  -3   1   5    45971.94    52413.02   1077.39 o 
  -1   1   5     2657.54     2840.57    220.21 o 
   1   1   5     4793.75     5520.08    295.73 o 
   3   1   5     5801.06     5686.00    297.55 o 
   5   1   5    11855.53    13116.07    461.04 o 
   7   1   5     4305.54     4133.92    264.80 o 
   9   1   5      477.34      416.46    152.87 o 
  11   1   5    14789.20    16221.13    552.65 o 
  13   1   5    32817.89    37470.98    916.63 o 
  15   1   5     3516.54     3070.79    270.26 o 
  17   1   5    37782.13    34442.96    890.84 o 
  19   1   5      110.45       97.97    162.28 o 
  21   1   5    16265.18    15447.37    585.10 o 
  23   1   5     2055.56     2343.43    327.58 o 
  25   1   5     2093.93     1964.29    317.27 o 
 -44   2   5     1508.89     1886.64    597.84 o 
 -42   2   5     1689.09     1698.88    554.47 o 
 -40   2   5      655.90     1470.48    505.93 o 
 -38   2   5      365.64      273.90    420.70 o 
 -36   2   5      220.87     -200.80    352.76 o 
 -34   2   5      195.55      131.03    339.72 o 
 -32   2   5     1213.33     1209.03    394.92 o 
 -30   2   5     1491.63     1506.28    393.10 o 
 -28   2   5     5647.72     5982.94    501.69 o 
 -26   2   5     3531.92     3854.56    415.85 o 
 -24   2   5    14939.91    15814.69    709.46 o 
 -22   2   5     4719.34     4898.68    210.66 o 
 -20   2   5     7851.52     8256.43    264.25 o 
 -18   2   5    12606.50    12776.89    326.74 o 
 -16   2   5     7741.88     7251.42    249.08 o 
 -14   2   5     5819.24     6713.64    295.73 o 
 -12   2   5    40100.11    39106.77    845.95 o 
 -10   2   5     2032.02     1802.31    203.53 o 
  -8   2   5    18591.32    19012.27    541.42 o 
  -6   2   5     3307.09     3595.53    243.87 o 
  -4   2   5     5250.12     4426.92    259.34 o 
  -2   2   5    11677.34    12008.66    436.78 o 
   0   2   5    29604.07    30282.35    764.66 o 
   2   2   5    72840.74    80727.44   1528.12 o 
   4   2   5    33754.86    36284.70    873.56 o 
   6   2   5    26201.62    30811.64    792.87 o 
   8   2   5    10505.20    10347.99    425.55 o 
  10   2   5     8457.26     8455.70    298.09 o 
  12   2   5    11480.99    13680.24    520.19 o 
  14   2   5     4283.00     4201.56    310.60 o 
  16   2   5     3927.20     4214.30    309.38 o 
  18   2   5      210.04      230.52    193.82 o 
  20   2   5     3305.02     3437.80    305.74 o 
  22   2   5     7132.34     7829.54    432.23 o 
  24   2   5     1208.31     1288.49    299.68 o 
  26   2   5    15279.88    18871.22    694.29 o 
 -45   3   5      212.77     -221.42    420.70 o 
 -43   3   5      523.41      478.10    313.52 o 
 -41   3   5      911.22      448.30    473.78 o 
 -39   3   5     2242.04     3041.37    583.89 o 
 -37   3   5     1088.78     1327.93    442.24 o 
 -35   3   5     3091.40     3767.21    553.25 o 
 -33   3   5     1519.32     2716.82    480.15 o 
 -31   3   5     6122.04     5839.17    520.80 o 
 -29   3   5      792.54      920.27    345.48 o 
 -27   3   5     3485.52     3992.88    415.55 o 
 -25   3   5     1963.28     2634.92    404.32 o 
 -23   3   5     3607.59     3628.53    317.88 o 
 -21   3   5     8083.79     8558.81    289.57 o 
 -19   3   5     6212.66     6359.02    253.16 o 
 -17   3   5     4861.60     4727.66    220.37 o 
 -15   3   5    14943.25    16392.21    507.75 o 
 -13   3   5     4509.58     4753.90    283.00 o 
 -11   3   5    35075.58    38469.50    882.96 o 
  -9   3   5     4245.01     5191.89    295.43 o 
  -7   3   5    68687.46    75022.34   1451.98 o 
  -5   3   5    21373.51    22874.11    646.07 o 
  -3   3   5    41720.05    41596.71    952.11 o 
  -1   3   5     1918.33     2198.14    231.13 o 
   1   3   5    12166.40    12490.02    475.30 o 
   3   3   5    11805.43    12351.41    478.64 o 
   5   3   5     1343.14     1416.19    218.39 o 
   7   3   5     9145.50     8966.38    404.63 o 
   9   3   5     2297.86     2421.08    249.33 o 
  11   3   5     7379.07     6470.38    370.35 o 
  13   3   5    21226.93    21641.18    523.38 o 
  15   3   5     2371.24     2771.72    310.90 o 
  17   3   5    15231.06    14872.89    580.25 o 
  19   3   5     6063.97     4012.90    328.80 o 
  21   3   5     1707.38     1225.40    256.00 o 
  23   3   5      517.30      644.55    248.42 o 
  25   3   5     1162.04     1058.28    291.49 o 
 -44   4   5     1062.69      999.74    524.13 o 
 -42   4   5     2357.72     2600.65    596.63 o 
 -40   4   5      429.38      415.85    425.25 o 
 -38   4   5     1835.76     2152.04    503.51 o 
 -36   4   5      607.30      737.06    394.01 o 
 -34   4   5     4239.22     4203.68    467.41 o 
 -32   4   5     3210.48     4515.19    545.97 o 
 -30   4   5     4464.00     4300.74    450.12 o 
 -28   4   5      298.94      173.50    293.61 o 
 -26   4   5     2229.86     2803.57    418.88 o 
 -24   4   5      778.12     1011.90    171.13 o 
 -22   4   5     2551.43     2767.34    370.05 o 
 -20   4   5     1581.02     1892.53    193.34 o 
 -18   4   5     2782.13     3102.03    265.71 o 
 -16   4   5     8549.36     9437.13    414.94 o 
 -14   4   5      310.07      142.56    144.68 o 
 -12   4   5     8232.70     8641.53    409.78 o 
 -10   4   5     7185.85     6296.27    353.06 o 
  -8   4   5    13981.53    15583.26    554.47 o 
  -6   4   5    17732.86    19990.16    638.18 o 
  -4   4   5     6229.79     6337.52    365.80 o 
  -2   4   5     6253.59     6596.25    370.35 o 
   0   4   5    19792.19    21381.48    669.73 o 
   2   4   5    24338.86    25254.55    756.47 o 
   4   4   5     1690.89     1866.62    262.37 o 
   6   4   5     3861.14     3368.65    299.68 o 
   8   4   5    17545.80    17352.51    614.52 o 
  10   4   5     7880.76     8788.03    436.78 o 
  12   4   5     9853.98    10139.31    479.55 o 
  14   4   5     2458.43     2581.54    316.36 o 
  16   4   5     3321.52     3036.10    279.94 o 
  18   4   5       65.92       41.55    202.92 o 
  20   4   5     9015.70     9957.01    510.18 o 
  22   4   5     3860.29      687.92    256.00 o 
  24   4   5     8685.22     9895.14    544.76 o 
  26   4   5     6724.39     7875.95    506.24 o 
 -41   5   5      913.95     1356.74    515.03 o 
 -39   5   5      638.53      965.46    452.85 o 
 -37   5   5      329.86      240.23    400.08 o 
 -35   5   5      686.04      796.21    389.16 o 
 -33   5   5      281.26      673.97    363.68 o 
 -31   5   5    12093.74    12168.81    675.79 o 
 -29   5   5     3200.81     4222.79    516.55 o 
 -27   5   5      214.01       96.46    272.38 o 
 -25   5   5     1138.52     1337.03    344.57 o 
 -23   5   5     3553.82     4057.48    399.47 o 
 -21   5   5     1156.66     1263.02    314.24 o 
  -3   5   5     9520.57    10577.60    513.82 o 
  -1   5   5     3654.09     3714.13    320.00 o 
   1   5   5     1533.58     1355.22    251.15 o 
   3   5   5     9250.66     9459.57    490.77 o 
   5   5   5     1945.29     2239.40    318.48 o 
   7   5   5    11887.57    13545.57    588.44 o 
   9   5   5     8637.18    10377.41    522.01 o 
  11   5   5     9819.90    10617.34    515.03 o 
  13   5   5     5652.51     5781.24    403.41 o 
  15   5   5      205.35      240.83    211.41 o 
  17   5   5      821.60      882.05    262.67 o 
  19   5   5     1772.49     2694.85    445.27 o 
  21   5   5     2747.60     3439.10    332.80 o 
  23   5   5      236.43      -94.94    250.84 o 
  25   5   5      605.23      280.87    291.49 o 
 -40   6   5     1759.87     2933.08    622.41 o 
 -38   6   5     1853.06     2593.06    543.55 o 
 -36   6   5      932.94      855.66    467.11 o 
 -34   6   5     4414.73     5585.60    661.84 o 
 -30   6   5     5273.44     5443.95    483.79 o 
 -28   6   5      736.81     1552.08    375.51 o 
 -26   6   5       50.22      -19.41    269.95 o 
 -24   6   5     2399.93     3995.30    479.55 o 
 -22   6   5     7082.49     7427.34    491.07 o 
   2   6   5     6554.47     7450.40    500.78 o 
   4   6   5     2204.31     3235.79    389.46 o 
   6   6   5     7291.33     8127.71    517.16 o 
   8   6   5     6932.25     9620.03    550.52 o 
  10   6   5     1341.53     1501.73    316.66 o 
  12   6   5     9102.89    11467.54    602.69 o 
  14   6   5       62.34     -128.30    238.10 o 
  16   6   5     9103.24    10690.13    578.12 o 
  18   6   5      382.92      344.87    289.97 o 
  20   6   5     8779.85     9001.26    532.32 o 
  22   6   5      857.77      625.14    294.22 o 
  26   6   5      353.66        0.61    465.59 o 
  28   6   5      180.72     -712.80    534.14 o 
  30   6   5      540.86      287.24    598.45 o 
 -37   7   5      995.39     1571.19    528.68 o 
 -35   7   5     1319.64     2010.09    500.17 o 
 -33   7   5      563.94      388.25    390.67 o 
 -31   7   5     2558.94     2539.68    523.83 o 
 -29   7   5     1978.85     2413.20    502.60 o 
 -27   7   5     2144.30     3053.50    511.09 o 
 -25   7   5     2130.63     2658.28    447.70 o 
 -23   7   5     1139.11     1427.11    340.02 o 
 -15   7   5     2556.10     3156.63    486.22 o 
   5   7   5     1014.36     1495.66    392.19 o 
   7   7   5    15098.44    19475.31    630.85 o 
   9   7   5     2126.55     2603.38    442.24 o 
  11   7   5     3934.06     5123.65    481.67 o 
  13   7   5      980.09      574.48    315.45 o 
  15   7   5     1217.31      915.11    329.10 o 
  17   7   5     2550.11     3157.54    450.12 o 
  19   7   5      711.36      665.48    329.71 o 
  21   7   5     1527.31     1216.00    352.76 o 
  23   7   5     1291.29      873.86    353.06 o 
  25   7   5      638.07      340.32    325.76 o 
 -34   8   5     1642.02     2863.32    572.97 o 
 -32   8   5      685.30      711.58    477.42 o 
 -30   8   5     1623.87     2450.51    541.73 o 
 -28   8   5     1232.10     2298.54    487.13 o 
 -26   8   5     1655.15     1602.73    440.11 o 
 -24   8   5      667.08      801.06    371.87 o 
 -22   8   5     2158.09     1793.52    451.64 o 
 -20   8   5      170.33      -19.72    361.86 o 
 -18   8   5      487.99      681.42    267.74 o 
 -16   8   5      373.36      668.21    336.38 o 
   8   8   5     2785.56     4485.16    646.37 o 
  10   8   5      691.72      699.45    413.42 o 
  12   8   5     2516.39     3970.73    576.61 o 
  14   8   5      654.90      793.48    401.59 o 
  16   8   5     4297.33     5266.81    552.04 o 
  18   8   5       99.18      312.11    383.39 o 
  20   8   5     2372.43     2804.48    499.56 o 
  22   8   5      844.28     1311.85    424.95 o 
  24   8   5     1431.11     2147.19    455.58 o 
 -31   9   5        0.30     -400.68    442.54 o 
 -29   9   5      173.55     -450.43    455.58 o 
 -27   9   5      117.85     -268.74    460.44 o 
 -25   9   5     1347.97     2083.64    425.70 o 
 -23   9   5      477.74      407.05    500.47 o 
   9   9   5      263.68     -111.92    474.69 o 
  11   9   5     2473.25     5298.05    777.40 o 
  13   9   5      481.87      294.82    475.60 o 
  15   9   5      152.71      329.71    466.81 o 
  17   9   5     2064.07     1962.77    531.11 o 
  19   9   5        1.17       21.23    461.95 o 
  21   9   5      559.22      501.69    500.78 o 
  23   9   5      719.47      939.38    473.18 o 
  10  10   5     1566.05     3462.37    909.65 o 
  12  10   5     2172.22     5751.51    938.77 o 
  14  10   5      304.06       18.81    628.47 o 
  16  10   5     3357.63     6818.59    930.88 o 
  18  10   5      524.00      113.14    589.35 o 
  11  11   5      265.99      595.11   1049.48 o 
 -19 -11   6     1494.14     2288.47    386.60 o 
 -17 -11   6     1251.89     1469.00    375.11 o 
 -15 -11   6     3566.27     3365.53    683.68 o 
 -13 -11   6     3103.00     3751.24    418.77 o 
 -11 -11   6      836.87      710.28    323.13 o 
  -9 -11   6     2741.67     3213.52    396.28 o 
  -7 -11   6      457.47      655.69    293.62 o 
  -5 -11   6     1522.70      918.95    327.57 o 
  -3 -11   6     1501.00     1435.10    339.48 o 
  -1 -11   6     1378.82      800.90    316.26 o 
   1 -11   6      403.25      428.89    427.07 o 
   3 -11   6     1150.81      884.78    490.16 o 
   5 -11   6     1997.79     1444.70    510.79 o 
   7 -11   6     1030.51      869.31    495.01 o 
 -26 -10   6      176.94      437.38    569.33 o 
 -24 -10   6     3648.54     3980.74    646.98 o 
 -22 -10   6      444.59      197.03    635.15 o 
 -20 -10   6     2826.79     3169.98    392.76 o 
 -18 -10   6      718.39      255.22    306.96 o 
 -16 -10   6      119.50     -118.79    258.53 o 
 -14 -10   6      646.59      601.21    333.95 o 
 -12 -10   6      201.31      262.03    267.53 o 
 -10 -10   6     1230.25     1049.53    299.67 o 
  -8 -10   6      734.91      253.73    284.06 o 
  -6 -10   6      665.37      504.11    269.93 o 
  -4 -10   6     4387.02     4383.49    962.12 o 
  -2 -10   6      252.55      443.70    267.38 o 
   0 -10   6     5514.33     5697.37    394.01 o 
   2 -10   6      488.74      594.81    417.67 o 
   4 -10   6     3007.25     2973.43    501.38 o 
   6 -10   6      250.89      -62.79    378.54 o 
   8 -10   6     2027.36     2082.58    517.76 o 
  10 -10   6      453.09      -11.83    399.17 o 
  12 -10   6      415.77      566.29    435.87 o 
  14 -10   6      266.32      179.87    442.54 o 
  16 -10   6       43.56      360.64    478.94 o 
 -31  -9   6       89.96      323.34    585.40 o 
 -29  -9   6     1807.17     1096.80    600.87 o 
 -27  -9   6      457.97      745.56    570.24 o 
 -25  -9   6     1295.03      549.01    545.67 o 
 -23  -9   6     1020.68      918.10    261.45 o 
 -21  -9   6      876.18      670.92    363.19 o 
 -19  -9   6      997.30      990.19    613.76 o 
 -17  -9   6     1808.46     1673.80    298.10 o 
 -15  -9   6     2238.18     2618.07    319.92 o 
 -13  -9   6     5863.48     5368.49    359.11 o 
 -11  -9   6      239.22       99.74    218.93 o 
  -9  -9   6     3202.62     3260.93    335.14 o 
  -7  -9   6      964.47      413.92    238.55 o 
  -5  -9   6     1899.28     1499.18    281.76 o 
  -3  -9   6     2237.12     2227.77    483.94 o 
  -1  -9   6     2037.45     1358.26    364.28 o 
   1  -9   6      998.19      553.86    353.97 o 
   3  -9   6      446.80        8.49    319.70 o 
   5  -9   6     3619.55     4968.95    596.32 o 
   7  -9   6     2725.26     3419.00    535.05 o 
   9  -9   6     2519.46     3431.13    529.90 o 
  11  -9   6      949.04      674.88    387.94 o 
  13  -9   6     1893.07     2274.58    482.28 o 
  15  -9   6     1323.43      559.01    418.28 o 
  17  -9   6     3954.49     4570.70    610.28 o 
  19  -9   6     1221.84      656.08    436.47 o 
  21  -9   6     2287.94     2547.87    571.45 o 
 -34  -8   6      192.08      280.27    612.40 o 
 -32  -8   6       30.55     -187.75    557.19 o 
 -30  -8   6       21.29      -84.02    551.13 o 
 -28  -8   6      991.26      695.20    574.48 o 
 -26  -8   6      713.43      594.20    531.72 o 
 -24  -8   6     8512.77     8424.86    460.85 o 
 -22  -8   6      300.67       88.47    257.47 o 
 -20  -8   6     7351.68     7042.77    325.67 o 
 -18  -8   6      229.13      192.75    238.04 o 
 -16  -8   6      485.22      294.86    211.41 o 
 -14  -8   6       60.32      -87.51    170.69 o 
 -12  -8   6     1165.97     1054.19    320.91 o 
 -10  -8   6      789.73      529.61    209.26 o 
  -8  -8   6     1743.85     1552.48    249.89 o 
  -6  -8   6      646.33      729.01    263.58 o 
  -4  -8   6     2676.21     2431.06    295.35 o 
  -2  -8   6      452.88      236.89    258.43 o 
   0  -8   6     7948.74     6982.98    505.63 o 
   2  -8   6      469.81      478.03    310.29 o 
   4  -8   6     7242.14     7968.46    583.58 o 
   6  -8   6     1639.06     1135.02    342.14 o 
   8  -8   6     3164.11     3843.34    490.46 o 
  10  -8   6     1310.93      376.42    339.72 o 
  12  -8   6     1489.72     1625.78    402.81 o 
  14  -8   6      336.09      507.75    348.82 o 
  16  -8   6      371.92      285.42    341.84 o 
  18  -8   6      290.22       60.36    357.61 o 
  20  -8   6      472.07      321.21    413.42 o 
  22  -8   6      248.18     -289.37    375.81 o 
  24  -8   6     1217.60     1301.54    431.01 o 
 -37  -7   6     1206.29     1086.48    640.00 o 
 -35  -7   6      516.87     -353.97    542.03 o 
 -33  -7   6     3230.54     2619.45    694.60 o 
 -31  -7   6      586.88       33.06    532.02 o 
 -29  -7   6     4298.61     2998.60    691.26 o 
 -27  -7   6     1122.66      872.65    525.35 o 
 -25  -7   6     1721.98     1436.51    564.47 o 
 -23  -7   6     1173.44     1255.56    212.19 o 
 -21  -7   6     2925.53     3483.18    269.09 o 
 -19  -7   6     1269.47      858.42    220.06 o 
 -17  -7   6     1218.59      579.27    319.94 o 
 -15  -7   6     4276.21     3450.12    249.19 o 
 -13  -7   6     2433.96     2114.20    220.91 o 
 -11  -7   6     4335.58     3820.82    242.03 o 
  -9  -7   6     3002.31     2749.93    615.13 o 
  -7  -7   6     6750.96     6039.36    469.84 o 
  -5  -7   6     5169.57     5012.02    437.69 o 
  -3  -7   6     8356.98     7889.90    538.09 o 
  -1  -7   6     1340.76      782.56    289.97 o 
   1  -7   6     3130.19     2796.29    427.98 o 
   3  -7   6     2000.86     1684.63    350.64 o 
   5  -7   6      785.50      591.17    307.87 o 
   7  -7   6      237.05       26.39    245.08 o 
   9  -7   6      902.57      726.45    319.09 o 
  11  -7   6     1038.83      719.47    299.37 o 
  13  -7   6     4365.69     4731.15    537.18 o 
  15  -7   6     1636.00     1404.06    385.21 o 
  17  -7   6     4988.72     4855.21    486.52 o 
  19  -7   6     2167.86     2438.37    461.95 o 
  21  -7   6     3925.96     3235.49    512.00 o 
  23  -7   6      697.41      599.96    406.75 o 
  25  -7   6      315.07      432.53    413.12 o 
 -40  -6   6     1188.72      458.31    572.06 o 
 -38  -6   6       75.96       74.31    529.59 o 
 -36  -6   6      420.58      400.99    562.96 o 
 -34  -6   6      334.37      -25.18    528.38 o 
 -32  -6   6      274.70      204.44    537.18 o 
 -30  -6   6      396.00      303.62    532.63 o 
 -28  -6   6     1224.17      806.22    515.34 o 
 -26  -6   6     1002.42      258.12    465.29 o 
 -24  -6   6     2546.34     1938.20    545.97 o 
 -22  -6   6     7649.38     7420.90    414.03 o 
 -20  -6   6    10383.11     8772.43    392.86 o 
 -18  -6   6     2458.76     2851.57    297.20 o 
 -14  -6   6     2645.80     2404.99    302.86 o 
 -12  -6   6     6016.50     5765.34    324.76 o 
 -10  -6   6    10008.82     9486.14    386.14 o 
  -8  -6   6     2308.03     2368.89    266.40 o 
  -6  -6   6    11150.10    11152.40    398.01 o 
  -4  -6   6     2746.67     2698.32    348.51 o 
  -2  -6   6     2880.31     2272.76    347.00 o 
   0  -6   6    12080.18    11507.88    576.61 o 
   2  -6   6     3804.41     3904.61    396.74 o 
   4  -6   6     6107.58     6643.27    490.77 o 
   6  -6   6     1470.95      748.29    308.17 o 
   8  -6   6     1659.36     1903.93    375.81 o 
  10  -6   6     3481.67     3267.64    429.50 o 
  12  -6   6     1073.50     1276.66    343.05 o 
  14  -6   6     4557.32     4301.35    435.87 o 
  16  -6   6      551.78       27.91    257.82 o 
  18  -6   6      197.36      260.55    303.92 o 
  20  -6   6     1054.15      953.63    343.66 o 
  22  -6   6     2293.88     1201.14    357.92 o 
  24  -6   6     3867.78     3829.69    493.80 o 
  26  -6   6      981.09      637.27    345.18 o 
 -41  -5   6     2222.58     1574.83    629.99 o 
 -39  -5   6      372.74       -4.25    530.20 o 
 -37  -5   6      632.86       99.49    508.66 o 
 -35  -5   6     1783.02      694.29    539.00 o 
 -33  -5   6     2838.73     2752.00    665.78 o 
 -31  -5   6     5147.23     4647.13    749.80 o 
 -29  -5   6     4304.57     4263.44    690.05 o 
 -27  -5   6     4116.68     4713.26    707.03 o 
 -25  -5   6     1602.14      909.95    458.31 o 
 -23  -5   6      901.01      733.78    210.56 o 
 -21  -5   6     2712.46     2745.09    360.49 o 
 -19  -5   6     3887.74     3691.55    276.58 o 
 -17  -5   6     4596.54     4045.92    275.84 o 
 -15  -5   6    13234.52    12046.63    572.51 o 
 -13  -5   6     2400.98     2172.79    231.63 o 
 -11  -5   6    17167.50    15051.69    440.93 o 
  -9  -5   6    10403.77     8753.98    335.82 o 
  -7  -5   6    18776.35    17825.70    543.09 o 
  -5  -5   6    18142.71    16943.29    452.71 o 
  -3  -5   6    19097.12    18200.67    454.43 o 
  -1  -5   6     2137.59     2437.16    351.85 o 
   1  -5   6     3579.71     3523.95    400.68 o 
   3  -5   6      116.69       53.08    226.88 o 
   5  -5   6     1587.42     1457.14    293.31 o 
   7  -5   6     1849.94     1284.25    296.64 o 
   9  -5   6     3411.87     3335.89    353.37 o 
  11  -5   6     1363.00     1224.80    315.45 o 
  13  -5   6     5453.57     5355.68    438.60 o 
  15  -5   6     2360.65     1839.93    353.97 o 
  17  -5   6     4692.25     3390.79    435.87 o 
  19  -5   6     4368.84     4609.52    456.19 o 
  21  -5   6     3465.36     2197.84    389.16 o 
  23  -5   6     4893.24     5293.50    488.04 o 
  25  -5   6     1051.49       16.99    303.92 o 
 -42  -4   6     1062.34      540.82    564.78 o 
 -40  -4   6     1669.94     1343.09    614.52 o 
 -38  -4   6     1456.26     1467.76    624.53 o 
 -36  -4   6      993.00      235.37    510.18 o 
 -34  -4   6     4595.25     3132.67    652.74 o 
 -32  -4   6     1856.36      954.54    502.29 o 
 -30  -4   6     5043.26     4878.87    694.29 o 
 -28  -4   6      149.21     -104.64    411.60 o 
 -26  -4   6      638.17      276.93    385.52 o 
 -24  -4   6     2866.92     2162.05    478.33 o 
 -22  -4   6     3444.99     3428.46    353.67 o 
 -20  -4   6    20160.16    17076.35    466.98 o 
 -18  -4   6     3254.74     3318.56    295.43 o 
 -16  -4   6    13818.78    12857.32    393.08 o 
 -14  -4   6    15311.60    14085.54    412.86 o 
 -10  -4   6    11774.01    10686.30    350.37 o 
  -8  -4   6     4016.71     3884.09    229.49 o 
  -6  -4   6    10919.33    11859.65    352.32 o 
  -4  -4   6     7825.27     7383.07    302.86 o 
  -2  -4   6     1203.99     1147.32    171.32 o 
   0  -4   6       69.31      -26.52    123.19 o 
   2  -4   6     3590.12     3690.24    207.50 o 
   4  -4   6      229.47      111.01    185.33 o 
   6  -4   6     2321.43     2441.41    346.69 o 
   8  -4   6      881.67      783.47    272.38 o 
  10  -4   6    14534.38    15726.42    678.22 o 
  12  -4   6      465.94      313.02    255.09 o 
  14  -4   6     8882.45     9516.90    540.82 o 
  16  -4   6     1318.39     1329.75    318.79 o 
  18  -4   6     2103.50     3154.20    422.22 o 
  20  -4   6     1356.26     1108.32    309.08 o 
  22  -4   6     1326.47     1154.43    323.03 o 
  24  -4   6     3021.79      -71.58    257.82 o 
  26  -4   6      674.06      370.05    296.64 o 
 -43  -3   6     1193.85      982.45    606.64 o 
 -41  -3   6     1612.00     1335.81    621.50 o 
 -39  -3   6      667.85      279.36    537.78 o 
 -37  -3   6       20.72      -62.48    524.74 o 
 -35  -3   6      399.28     -189.27    412.21 o 
 -33  -3   6      980.88      476.51    421.01 o 
 -31  -3   6     1991.10     1829.92    523.22 o 
 -29  -3   6     4177.20     4317.12    524.13 o 
 -27  -3   6     1906.71     2579.11    527.17 o 
 -25  -3   6     7870.61     7540.48    588.13 o 
 -23  -3   6     5936.98     5618.74    270.75 o 
 -21  -3   6     8589.39     7457.02    292.98 o 
 -19  -3   6     9455.25     8701.02    345.33 o 
 -17  -3   6     6120.72     6607.16    281.12 o 
 -15  -3   6      450.79      292.00    139.17 o 
 -13  -3   6     3643.22     3397.65    211.89 o 
 -11  -3   6    10843.76    10427.35    337.18 o 
  -9  -3   6     6048.10     5883.98    466.65 o 
  -7  -3   6     8145.24     8694.85    342.14 o 
  -5  -3   6     8689.19     8899.28    325.76 o 
  -3  -3   6     3063.50     3117.57    194.40 o 
  -1  -3   6    12337.37    13079.58    351.16 o 
   1  -3   6     5051.19     4843.60    223.44 o 
   3  -3   6     6437.58     6783.40    416.76 o 
   5  -3   6     5159.53     4671.40    352.15 o 
   7  -3   6    11422.13    11770.25    542.03 o 
   9  -3   6     3778.26     4425.71    352.15 o 
  11  -3   6     3417.74     3460.25    354.88 o 
  13  -3   6     3149.25     3397.77    357.31 o 
  15  -3   6     4670.23     5601.37    419.79 o 
  17  -3   6     1890.91     2271.55    342.14 o 
  19  -3   6     1504.54     1516.59    330.92 o 
  21  -3   6     3186.07     2101.99    351.55 o 
  23  -3   6     2197.16      190.18    246.60 o 
  25  -3   6     1590.32     1561.78    354.28 o 
 -44  -2   6       96.98        1.82    562.35 o 
 -42  -2   6     1987.24     1195.68    587.83 o 
 -40  -2   6      909.47      489.25    537.78 o 
 -38  -2   6     3344.85     2502.98    628.78 o 
 -36  -2   6     2885.38     2569.41    585.71 o 
 -34  -2   6    12003.00    11411.73    774.67 o 
 -32  -2   6      140.22       31.85    377.93 o 
 -30  -2   6     7975.89     7876.26    633.93 o 
 -28  -2   6      806.44      425.25    365.80 o 
 -26  -2   6     5532.05     5128.50    500.47 o 
 -24  -2   6     1813.61     1858.43    406.45 o 
 -22  -2   6    13267.07    11781.13    607.39 o 
 -20  -2   6     3175.17     2810.13    202.20 o 
 -18  -2   6     4266.32     4636.29    233.82 o 
 -16  -2   6     3930.52     3845.84    221.25 o 
 -14  -2   6    11518.82    10788.10    335.61 o 
 -12  -2   6     2279.86     2750.96    193.17 o 
 -10  -2   6    36261.92    35776.75   1283.03 o 
  -8  -2   6    12688.55     8815.02    430.71 o 
  -6  -2   6    12833.68    13963.09    567.05 o 
  -4  -2   6     5422.37     5553.14    242.03 o 
  -2  -2   6    10045.74    10365.58    447.70 o 
   0  -2   6    14705.04    16450.14    584.80 o 
   2  -2   6     7599.74     7022.72    392.80 o 
   4  -2   6     7827.79     8229.92    427.68 o 
   6  -2   6     3072.44     2440.80    253.27 o 
   8  -2   6      244.10      406.14    199.89 o 
  10  -2   6    14457.85    15287.22    596.02 o 
  12  -2   6     4223.51     4458.77    360.04 o 
  14  -2   6     9861.88     9866.32    498.35 o 
  16  -2   6     1743.73     1655.81    294.52 o 
  18  -2   6     3327.74     3261.27    332.44 o 
  20  -2   6       55.42     -133.16    210.81 o 
  22  -2   6     1758.89      136.19    222.03 o 
  24  -2   6      347.69      327.89    248.11 o 
  26  -2   6      984.89      205.95    289.67 o 
 -45  -1   6      567.29      509.57    646.98 o 
 -43  -1   6     7646.51     6343.89    757.08 o 
 -41  -1   6      584.86      552.04    522.92 o 
 -39  -1   6     4505.59     4433.90    723.72 o 
 -37  -1   6      606.49      637.88    442.84 o 
 -35  -1   6     1011.91     1179.91    478.33 o 
 -33  -1   6     1292.94     1514.16    482.58 o 
 -31  -1   6      459.41      142.56    357.92 o 
 -29  -1   6    13837.60    12531.27    734.03 o 
 -27  -1   6     2100.19     1962.16    432.83 o 
 -25  -1   6    19048.72    17448.36    788.02 o 
 -23  -1   6    10943.65    10796.11    318.73 o 
 -21  -1   6    13134.82    12838.86    584.04 o 
 -19  -1   6    14944.42    14478.03    373.93 o 
 -17  -1   6    14934.57    14596.40    374.23 o 
 -15  -1   6     5539.20     5389.30    238.09 o 
 -13  -1   6    31753.28    32696.66    599.99 o 
 -11  -1   6     5693.64     6024.00    244.92 o 
  -9  -1   6     9693.31     9716.91    304.61 o 
  -7  -1   6      331.88      272.38    178.81 o 
  -5  -1   6    12599.31    12443.92    461.95 o 
  -3  -1   6     6489.43     6824.04    357.31 o 
  -1  -1   6    49989.87    57048.33   1213.27 o 
   1  -1   6    15212.38    17770.48    584.49 o 
   3  -1   6    25951.45    25824.79    740.40 o 
   5  -1   6     9665.49     9806.57    439.51 o 
   7  -1   6    25781.29    23195.32    704.00 o 
   9  -1   6     7863.80     8985.49    442.84 o 
  11  -1   6     4916.16     3856.08    319.09 o 
  13  -1   6      445.72      302.10    197.16 o 
  15  -1   6      256.68      169.25    207.47 o 
  17  -1   6      594.84      284.82    203.53 o 
  19  -1   6      239.09       92.21    197.76 o 
  21  -1   6      383.43     -286.18    190.79 o 
  23  -1   6      933.96      382.48    239.92 o 
  25  -1   6     1219.53     1372.51    356.10 o 
 -46   0   6        6.46     -295.73    593.90 o 
 -44   0   6      138.39      235.98    547.79 o 
 -42   0   6        9.13     -256.91    465.29 o 
 -40   0   6      663.86      682.47    478.03 o 
 -38   0   6     4151.54     4133.01    667.91 o 
 -36   0   6        7.53     -334.56    370.65 o 
 -34   0   6    10796.68    11082.63    727.96 o 
 -32   0   6     1395.13     1070.41    433.44 o 
 -30   0   6    13177.53    13619.28    750.71 o 
 -28   0   6     1008.34     1005.50    379.15 o 
 -26   0   6     7726.74     6477.66    528.08 o 
 -24   0   6      107.64      -41.86    251.75 o 
 -22   0   6     6004.52     6001.46    239.42 o 
 -20   0   6     1665.08     2073.65    178.96 o 
 -18   0   6       53.81       -1.33    107.15 o 
 -16   0   6     1579.63     1711.39    205.95 o 
 -14   0   6    15665.13    14806.11    373.09 o 
 -12   0   6       99.64      232.33    142.26 o 
 -10   0   6    59295.96    64804.47   1268.78 o 
  -8   0   6      452.34      241.74    141.04 o 
  -6   0   6    25752.39    29296.26    751.92 o 
  -4   0   6     3335.73     3188.17    257.21 o 
  -2   0   6    25871.47    28189.45    753.44 o 
   0   0   6     2301.73     2733.80    259.64 o 
   2   0   6     5978.40     5615.02    325.46 o 
   4   0   6     1092.28      576.00    176.83 o 
   6   0   6     3747.23     4149.08    294.22 o 
   8   0   6      336.80       69.46    156.82 o 
  10   0   6     1421.73     1318.52    227.19 o 
  12   0   6     8958.23     7571.12    412.82 o 
  14   0   6     3598.23     3333.46    311.20 o 
  16   0   6     8654.50     8401.90    442.24 o 
  18   0   6     1968.11     2177.82    301.50 o 
  20   0   6       23.66     -210.20    194.12 o 
  22   0   6     1267.24      334.86    208.38 o 
  24   0   6      527.37       45.80    249.33 o 
  26   0   6      105.25      -41.25    242.05 o 
 -45   1   6      512.19      798.64    600.27 o 
 -43   1   6     7767.84     8667.61    776.80 o 
 -41   1   6      501.31      454.98    493.50 o 
 -39   1   6     4953.96     5926.22    782.56 o 
 -37   1   6      739.88      831.09    448.00 o 
 -35   1   6      957.44      857.48    420.10 o 
 -33   1   6     1181.16      815.62    408.27 o 
 -31   1   6      556.90      357.31    338.81 o 
 -29   1   6    13947.04    14466.14    760.11 o 
 -27   1   6     1618.31     1203.57    374.90 o 
 -25   1   6    19649.60    21159.15    874.47 o 
 -23   1   6    10911.00    11810.18    326.75 o 
 -21   1   6    13404.61    13671.40    355.73 o 
 -19   1   6    14449.72    15143.48    377.11 o 
 -17   1   6    15123.16    15207.67    391.13 o 
 -15   1   6     4988.02     5012.27    226.06 o 
 -13   1   6    32216.15    32685.23    771.03 o 
 -11   1   6     5479.04     6043.61    308.47 o 
  -9   1   6    10055.57    10176.92    403.41 o 
  -7   1   6      494.38      820.47    173.19 o 
  -5   1   6    12043.27    11116.30    434.05 o 
  -3   1   6     5331.99     6000.54    329.71 o 
  -1   1   6    47861.72    53021.79   1142.90 o 
   1   1   6    13768.57    16295.75    553.86 o 
   3   1   6    25247.14    25394.68    725.54 o 
   5   1   6     9563.66    10248.50    444.36 o 
   7   1   6    25597.92    23164.38    702.18 o 
   9   1   6     8062.32     9478.99    447.09 o 
  11   1   6     4724.91     3962.54    313.33 o 
  13   1   6      513.27      397.04    184.42 o 
  15   1   6      208.76       74.31    183.81 o 
  17   1   6      522.09      150.14    195.94 o 
  19   1   6      170.41      196.85    225.67 o 
  21   1   6      300.92      219.30    203.83 o 
  23   1   6     1050.29      531.41    256.00 o 
  25   1   6     1267.35      705.82    301.19 o 
 -44   2   6       40.30      166.22    523.83 o 
 -42   2   6     1631.05     1638.83    562.35 o 
 -40   2   6      810.66     1563.60    544.76 o 
 -38   2   6     2865.30     4201.86    646.98 o 
 -36   2   6     2713.43     3319.81    559.62 o 
 -34   2   6    13714.83    12603.16    745.25 o 
 -32   2   6       85.89      364.89    363.07 o 
 -30   2   6     7818.54     7652.41    576.30 o 
 -28   2   6      784.00      650.01    340.02 o 
 -26   2   6     4858.22     5430.30    489.86 o 
 -24   2   6     1591.77     2702.87    424.95 o 
 -22   2   6    13288.56    14368.25    380.49 o 
 -20   2   6     3170.45     3224.77    201.69 o 
 -18   2   6     3469.78     3463.96    208.26 o 
 -16   2   6     3245.80     3061.95    225.67 o 
 -14   2   6    11360.04    10761.72    417.06 o 
 -12   2   6     2310.15     2681.33    229.00 o 
 -10   2   6    35142.75    36374.18    866.28 o 
  -8   2   6    12045.10    14420.34    502.90 o 
  -6   2   6    13407.74    15113.72    526.86 o 
  -4   2   6     5743.20     5578.62    331.22 o 
  -2   2   6    10926.33    11091.73    460.74 o 
   0   2   6    13304.83    13921.68    514.73 o 
   2   2   6     8062.39     7449.79    377.02 o 
   4   2   6     7980.91     7797.09    393.71 o 
   6   2   6     2669.49     2506.62    290.88 o 
   8   2   6      367.69      320.30    188.06 o 
  10   2   6    13500.19    12999.29    529.29 o 
  12   2   6     4147.14     3959.51    317.57 o 
  14   2   6     9692.71     9162.93    461.35 o 
  16   2   6     1856.20     1900.29    297.55 o 
  18   2   6     3331.04     3481.48    325.46 o 
  20   2   6       56.90      254.48    219.91 o 
  22   2   6     1742.44     -330.31    220.21 o 
  24   2   6      295.96      227.79    246.60 o 
  26   2   6     1007.83      907.53    309.08 o 
 -43   3   6     1541.08     1660.06    563.87 o 
 -41   3   6     1537.71     2078.64    545.67 o 
 -39   3   6      691.73      329.10    436.78 o 
 -37   3   6      114.46      194.43    384.00 o 
 -35   3   6      273.49       92.82    341.84 o 
 -33   3   6     1379.08     1731.64    452.25 o 
 -31   3   6     2067.82     3253.08    512.91 o 
 -29   3   6     4437.29     5090.58    485.01 o 
 -27   3   6     1254.49     2137.48    404.02 o 
 -25   3   6     8623.75     8998.83    570.54 o 
 -23   3   6     5577.20     5994.57    263.83 o 
 -21   3   6     7281.58     7020.32    293.61 o 
 -19   3   6     9312.83     9230.86    314.49 o 
 -17   3   6     6414.72     7017.87    350.33 o 
 -15   3   6      879.77     1141.69    204.13 o 
 -13   3   6     4571.94     4651.08    296.04 o 
 -11   3   6     9555.86     8893.89    399.47 o 
  -9   3   6     6332.40     6737.90    356.40 o 
  -7   3   6     6872.17     6994.81    359.73 o 
  -5   3   6     8848.74     8630.61    410.69 o 
  -3   3   6     3214.43     3656.80    286.33 o 
  -1   3   6    12497.36    12497.30    503.51 o 
   1   3   6     4264.02     3689.86    295.43 o 
   3   3   6     6217.44     6414.26    366.10 o 
   5   3   6     5830.98     6026.02    373.69 o 
   7   3   6    12308.45    13605.32    549.01 o 
   9   3   6     3973.37     4228.55    333.04 o 
  11   3   6     3911.99     4126.94    319.70 o 
  13   3   6     3878.23     3850.92    334.86 o 
  17   3   6     2518.53     3137.22    372.17 o 
  19   3   6     1888.56     3045.31    364.28 o 
  21   3   6     3291.79     3517.58    401.29 o 
  23   3   6     2011.23      141.35    239.01 o 
  25   3   6     1481.00     1274.54    337.29 o 
 -42   4   6      823.44     1506.58    546.88 o 
 -40   4   6     1648.86     2146.88    542.94 o 
 -38   4   6     1566.88     2505.71    539.30 o 
 -36   4   6     1019.07     1434.39    439.81 o 
 -34   4   6     4729.40     4345.03    506.24 o 
 -32   4   6     2086.35     2176.91    471.36 o 
 -30   4   6     4654.60     5015.97    490.16 o 
 -28   4   6      368.93      425.25    320.30 o 
 -26   4   6      800.81      522.92    311.20 o 
 -24   4   6     1929.10     2301.73    284.51 o 
 -22   4   6     3524.75     4210.49    248.56 o 
 -20   4   6    19863.26    19304.79    482.13 o 
 -18   4   6     2721.42     2997.39    268.74 o 
 -16   4   6    13329.80    13811.88    522.01 o 
 -14   4   6    15254.54    15087.94    551.74 o 
 -12   4   6     5983.59     5993.86    360.95 o 
 -10   4   6    11888.31    12163.05    511.09 o 
  -8   4   6     4093.62     4116.33    308.47 o 
  -6   4   6    10729.67    11838.19    511.09 o 
  -4   4   6     8712.06     8785.30    439.81 o 
  -2   4   6      958.84      877.20    219.00 o 
   0   4   6      382.77      215.36    184.72 o 
   2   4   6     4103.33     3691.07    318.79 o 
   4   4   6      368.73      226.88    181.38 o 
   6   4   6     2391.13     2450.81    313.93 o 
   8   4   6     1284.13     1128.95    245.38 o 
  10   4   6    14833.62    14819.50    607.24 o 
  12   4   6      376.97      129.52    212.32 o 
  14   4   6     8625.33     9002.47    487.74 o 
  16   4   6     1230.08     1100.74    272.08 o 
  18   4   6     1425.08     2296.72    342.14 o 
  20   4   6     1397.28     1236.34    379.15 o 
  22   4   6     1095.96      964.25    314.54 o 
  24   4   6     2549.85       48.53    253.27 o 
  26   4   6      572.88      406.14    285.12 o 
 -37   5   6      633.62      856.27    448.91 o 
 -35   5   6     1774.35     1635.79    460.44 o 
 -33   5   6     2503.44     2586.09    488.65 o 
 -31   5   6     5131.31     4988.97    493.80 o 
 -29   5   6     4396.28     4470.30    466.81 o 
 -27   5   6     4463.19     4844.59    466.20 o 
 -25   5   6     2131.14     1764.70    372.47 o 
 -23   5   6      937.34     1034.80    199.83 o 
 -21   5   6     2448.73     3003.18    247.35 o 
 -19   5   6     3852.46     4310.15    346.39 o 
 -17   5   6     4909.92     5179.46    365.50 o 
 -15   5   6    12878.22    12168.81    536.57 o 
 -13   5   6     1787.17     2256.68    303.32 o 
 -11   5   6    17926.32    17356.15    655.77 o 
  -9   5   6     9986.38    10429.89    512.61 o 
  -7   5   6    19497.49    20099.05    716.44 o 
  -5   5   6    19293.10    20246.47    724.02 o 
  -3   5   6    19164.96    19351.07    705.82 o 
  -1   5   6     2664.39     2645.54    338.81 o 
   1   5   6     3439.74     3484.52    331.22 o 
   3   5   6      109.65      108.59    178.35 o 
   5   5   6     1801.11     1436.82    274.81 o 
   7   5   6     2539.86     3296.16    344.27 o 
   9   5   6     3090.37     3580.67    399.47 o 
  11   5   6     1808.04     1390.11    300.28 o 
  13   5   6     5318.77     5264.08    412.51 o 
  15   5   6     2068.24     2553.94    359.73 o 
  17   5   6     4951.09     5188.56    432.83 o 
  19   5   6     4068.20     4961.98    416.15 o 
  21   5   6     3641.97     3370.77    437.69 o 
  23   5   6     4539.83     5538.58    471.36 o 
  25   5   6     1149.76      511.27   1149.42 o 
  27   5   6     1809.98     1613.35    601.78 o 
 -40   6   6     1310.69     1826.58    549.92 o 
 -38   6   6      108.30       72.80    439.81 o 
 -34   6   6      483.00      181.99    380.97 o 
 -32   6   6      295.39      229.91    353.97 o 
 -30   6   6      410.88      709.16    369.44 o 
 -28   6   6     1248.71     1682.20    425.55 o 
 -26   6   6      895.43     1344.30    371.56 o 
 -24   6   6     1789.30     2286.11    266.08 o 
 -22   6   6     7557.55     9318.53    509.57 o 
 -14   6   6     3119.52     3336.80    388.25 o 
 -12   6   6     6444.65     7369.11    482.28 o 
 -10   6   6     9892.47    11355.92    585.71 o 
  -8   6   6     2290.43     2516.32    382.48 o 
  -6   6   6     9921.92    11953.76    615.74 o 
  -4   6   6     1939.93     2555.15    388.25 o 
  -2   6   6     2531.87     2638.87    367.92 o 
   0   6   6    11498.69    12514.29    632.72 o 
   2   6   6     3702.94     4746.32    426.77 o 
   4   6   6     5860.47     6218.02    469.23 o 
   6   6   6     1199.18     1158.37    328.49 o 
   8   6   6     1730.23     2241.82    369.44 o 
  10   6   6     3706.13     3660.44    391.89 o 
  12   6   6     1238.93     1260.59    311.20 o 
  14   6   6     4373.20     3760.53    401.29 o 
  16   6   6      585.33      542.94    291.79 o 
  18   6   6      276.24      138.31    267.53 o 
  20   6   6     1144.56     1050.09    321.52 o 
  22   6   6     2152.76     2481.14    418.28 o 
  24   6   6     3644.86     4267.68    517.46 o 
 -37   7   6     1096.08     1523.87    552.34 o 
 -35   7   6      640.51      697.93    455.28 o 
 -33   7   6     2880.41     3448.42    602.69 o 
 -29   7   6     4564.54     5096.04    505.93 o 
 -27   7   6     1395.66     2150.22    436.78 o 
 -25   7   6     1952.72     2215.13    429.80 o 
 -15   7   6     3750.40     5754.85    642.73 o 
  -5   7   6     5417.62     6595.04    520.80 o 
  -3   7   6     8664.55    11457.23    697.33 o 
  -1   7   6     1441.71     1920.91    395.53 o 
   1   7   6     3073.46     4210.66    444.66 o 
   3   7   6     1683.87     2407.43    448.91 o 
   5   7   6     1069.90      876.29    350.64 o 
   7   7   6      347.89      589.94    420.70 o 
   9   7   6     1248.85     1492.93    346.69 o 
  11   7   6      815.02      228.70    325.76 o 
  13   7   6     3696.83     4148.48    450.12 o 
  15   7   6     1502.67     1416.19    378.84 o 
  17   7   6     4649.76     4812.44    469.54 o 
  19   7   6     2281.97     2669.20    436.17 o 
  21   7   6     3914.22     4363.53    457.40 o 
  23   7   6      697.91      923.60    396.74 o 
  25   7   6      262.78      529.29    399.47 o 
 -34   8   6      187.53      187.75    509.27 o 
 -32   8   6       26.93      274.20    432.83 o 
 -30   8   6       23.61      608.46    462.56 o 
 -28   8   6      638.05      770.73    423.74 o 
 -26   8   6      687.51      542.03    409.48 o 
 -24   8   6     8643.27     9696.77    615.13 o 
 -18   8   6      199.18     1117.73    480.46 o 
   0   8   6     7548.89    12806.08    831.70 o 
   2   8   6      474.12     1358.26    515.03 o 
   4   8   6     7474.21    12493.97    791.36 o 
   6   8   6     1619.11     2550.60    527.77 o 
   8   8   6     2773.25     5331.11    572.66 o 
  10   8   6     1470.50     2132.93    467.72 o 
  12   8   6     1261.61     2197.84    493.50 o 
  14   8   6      360.46      343.96    380.06 o 
  16   8   6      357.55      242.05    378.54 o 
  18   8   6      240.75     -167.43    364.28 o 
  20   8   6      531.55      737.37    408.87 o 
  22   8   6      208.19       79.77    416.76 o 
  24   8   6     1269.95     1224.80    451.34 o 
 -31   9   6       20.62     -117.38    485.31 o 
 -29   9   6     2244.17     3150.56    607.85 o 
 -27   9   6      564.03      326.98    506.24 o 
 -25   9   6     1524.37     2513.60    819.26 o 
 -23   9   6     1115.08     2233.63    725.23 o 
   1   9   6     1099.57     1631.55    576.30 o 
   3   9   6      457.39      320.30    477.73 o 
   5   9   6     3585.43     6955.08    888.72 o 
   7   9   6     2758.30     6304.16    796.21 o 
   9   9   6     2696.69     4459.99    672.76 o 
  11   9   6      942.52     1177.78    597.23 o 
  13   9   6     2162.61     2854.83    612.70 o 
  15   9   6     1456.44     2069.23    591.77 o 
  17   9   6     3698.32     5600.76    719.47 o 
  19   9   6     1315.19     1761.67    514.43 o 
  21   9   6     2197.66     3502.72    603.60 o 
   2  10   6      545.41     1048.87    768.00 o 
   4  10   6     2692.44     5437.28    974.26 o 
   6  10   6      173.46      583.89    702.48 o 
   8  10   6     1865.56     3763.26    888.72 o 
  10  10   6      367.16     -623.01    707.94 o 
  12  10   6      460.02      999.13    645.46 o 
  14  10   6      206.13     1165.95    624.83 o 
  16  10   6       64.79     -195.03    594.50 o 
   3  11   6     1048.11     2929.14   1266.96 o 
   5  11   6     1972.44     8330.32   1559.36 o 
   7  11   6      912.02     2112.00   1169.59 o 
 -15 -11   7      526.57      470.77    324.62 o 
 -13 -11   7      266.86      752.53    456.19 o 
 -11 -11   7       88.61     -337.29    411.60 o 
  -9 -11   7      639.50      212.93    414.94 o 
  -7 -11   7      147.38      441.02    392.80 o 
  -5 -11   7     1592.98     1708.89    496.23 o 
  -3 -11   7     1322.52      695.81    440.42 o 
  -1 -11   7      902.39      491.98    468.63 o 
   1 -11   7     2797.88     1787.45    524.13 o 
   3 -11   7      260.29        0.30    418.28 o 
 -22 -10   7      490.89     -154.09    373.08 o 
 -20 -10   7      257.65      702.79    387.94 o 
 -18 -10   7      264.50      111.92    391.89 o 
 -16 -10   7      358.84     -317.88    328.49 o 
 -14 -10   7     1848.82     2225.14    471.96 o 
 -12 -10   7     1424.15     1455.02    420.40 o 
 -10 -10   7     5372.82     5385.41    545.37 o 
  -8 -10   7     1548.41     1650.96    448.61 o 
  -6 -10   7     2205.12     1600.61    452.25 o 
  -4 -10   7      636.53      334.86    386.12 o 
  -2 -10   7     1920.98     1423.47    448.00 o 
   0 -10   7      492.03      455.58    405.23 o 
   2 -10   7      445.84      262.07    399.77 o 
   4 -10   7      602.48      -50.05    384.91 o 
   6 -10   7      492.49       19.11    414.03 o 
   8 -10   7      202.20      506.84    434.05 o 
  10 -10   7     2047.00     2212.40    539.00 o 
  12 -10   7      240.14       -0.61    451.64 o 
 -29  -9   7       31.52      -30.64    572.06 o 
 -27  -9   7     2972.98     3856.69    772.55 o 
 -25  -9   7      842.21      232.95    559.01 o 
 -23  -9   7     6575.99     2286.11    612.40 o 
 -21  -9   7      583.47      938.16    386.73 o 
 -19  -9   7     6200.17     6070.91    537.18 o 
 -17  -9   7      102.79       81.59    323.34 o 
 -15  -9   7     1769.35     1096.80    384.91 o 
 -13  -9   7      199.59      -26.69    314.84 o 
 -11  -9   7      140.32      271.17    314.54 o 
  -9  -9   7      331.91      690.35    358.83 o 
  -7  -9   7      538.79      198.07    332.74 o 
  -5  -9   7     3219.63     3724.74    518.07 o 
  -3  -9   7     2039.40     1268.78    417.97 o 
  -1  -9   7     2780.05     2398.33    461.04 o 
   1  -9   7     4712.39     5028.10    530.81 o 
   3  -9   7      177.39      157.42    333.95 o 
   5  -9   7     2827.59     3261.27    519.89 o 
   7  -9   7      353.60      567.20    371.87 o 
   9  -9   7     2057.38     2230.30    491.07 o 
  11  -9   7      913.81     1370.09    452.25 o 
  13  -9   7      701.70      450.73    422.83 o 
  15  -9   7        5.33       88.87    379.15 o 
  17  -9   7      374.22      281.78    405.23 o 
 -32  -8   7      863.57      842.62    642.73 o 
 -30  -8   7     4359.56     3101.12    747.38 o 
 -28  -8   7      948.79      777.10    572.06 o 
 -26  -8   7      581.85      669.73    534.14 o 
 -24  -8   7        3.50      461.04    489.25 o 
 -22  -8   7      962.95      909.76    466.96 o 
 -20  -8   7      370.87      523.07    243.04 o 
 -18  -8   7      485.86      707.19    267.10 o 
 -16  -8   7     3773.56     3793.60    467.72 o 
 -14  -8   7     3130.48     2945.22    434.05 o 
 -12  -8   7     6026.55     6067.87    504.11 o 
 -10  -8   7     8370.46     8204.14    567.20 o 
  -8  -8   7     1643.11     1122.58    338.81 o 
  -6  -8   7      950.05      461.95    304.53 o 
  -4  -8   7     1161.80     1312.15    367.92 o 
  -2  -8   7      716.77      154.09    286.33 o 
   0  -8   7     3219.80     3192.42    481.97 o 
   2  -8   7     2883.14     2194.50    435.26 o 
   4  -8   7     3751.96     4383.55    551.74 o 
   6  -8   7      902.37      642.12    365.50 o 
   8  -8   7     1503.66      956.97    392.49 o 
  10  -8   7     3475.43     4424.19    567.51 o 
  12  -8   7     2840.52     2572.74    506.24 o 
  14  -8   7     4403.68     5072.99    599.66 o 
  16  -8   7      161.67     -221.42    358.83 o 
  18  -8   7     2662.20     2072.87    485.61 o 
  20  -8   7      494.98      -71.58    408.87 o 
  22  -8   7      886.37      295.13    452.85 o 
 -37  -7   7     1120.89      400.38    641.52 o 
 -35  -7   7      104.02     -380.66    578.43 o 
 -33  -7   7      825.03      555.07    610.88 o 
 -31  -7   7     3156.17     2205.12    703.09 o 
 -29  -7   7      120.74     -207.17    524.13 o 
 -27  -7   7     4053.28     3682.58    735.55 o 
 -25  -7   7      487.07      125.57    499.26 o 
 -23  -7   7     4894.95     4290.46    460.59 o 
 -21  -7   7      603.14      152.39    249.72 o 
 -17  -7   7     1199.74     1266.52    272.52 o 
 -15  -7   7     6206.42     5298.26    345.25 o 
 -13  -7   7     2166.11     1648.77    328.95 o 
 -11  -7   7       86.12       40.64    252.97 o 
  -9  -7   7     1997.78     1874.50    342.14 o 
  -7  -7   7     6411.75     5922.89    484.70 o 
  -5  -7   7     6796.23     6042.40    493.80 o 
  -3  -7   7     2567.25     2145.97    376.11 o 
  -1  -7   7     7245.15     5322.62    459.53 o 
   1  -7   7     4228.16     4548.86    518.67 o 
   3  -7   7      482.28      350.33    281.48 o 
   5  -7   7     6691.44     6100.03    518.67 o 
   7  -7   7       45.69      204.44    298.46 o 
   9  -7   7     8063.59     6769.14    539.30 o 
  11  -7   7      889.38      478.64    333.35 o 
  13  -7   7     1253.52      545.06    335.17 o 
  15  -7   7      390.25      550.52    357.61 o 
  17  -7   7      443.70      533.23    368.53 o 
  19  -7   7     1397.53     1303.96    415.55 o 
  21  -7   7     1385.18     1030.07    409.18 o 
  23  -7   7      876.09      712.49    404.93 o 
  25  -7   7      621.39      229.31    410.09 o 
 -38  -6   7      406.74      270.26    579.34 o 
 -36  -6   7     4981.01     3839.40    821.99 o 
 -34  -6   7     1786.46     1038.56    636.06 o 
 -32  -6   7     5631.24     6557.13    909.35 o 
 -30  -6   7     3904.16     4383.25    777.10 o 
 -28  -6   7     2299.29     1371.30    591.77 o 
 -26  -6   7     4317.77     2762.62    637.27 o 
 -24  -6   7     3308.49     3313.14    640.61 o 
 -22  -6   7     3273.90     3264.58    323.75 o 
 -20  -6   7     2121.09     2540.29    532.02 o 
 -18  -6   7     2276.14     1987.68    497.14 o 
 -16  -6   7     5201.62     5440.57    327.71 o 
 -14  -6   7     6953.47     5963.65    341.76 o 
 -12  -6   7     5530.98     5163.82    320.62 o 
 -10  -6   7    12238.36    11256.36    424.90 o 
  -8  -6   7     7660.71     7058.75    431.32 o 
  -6  -6   7     3992.36     3630.71    367.01 o 
  -4  -6   7     4009.47     3463.89    420.70 o 
  -2  -6   7     1218.42     1076.17    299.98 o 
   0  -6   7     2345.88     2349.50    393.40 o 
   2  -6   7     1845.15     1933.95    388.85 o 
   4  -6   7    13610.09    13103.33    690.35 o 
   6  -6   7      865.53      607.85    309.99 o 
   8  -6   7     8664.42     8159.25    565.99 o 
  10  -6   7    10475.10    10149.93    620.59 o 
  12  -6   7     2390.88     1796.86    394.92 o 
  14  -6   7    10817.57    11304.35    661.54 o 
  16  -6   7      331.75      -42.16    323.34 o 
  18  -6   7     3899.03     4142.11    572.06 o 
  20  -6   7     1376.31     1176.57    384.00 o 
  22  -6   7      158.32       42.77    336.68 o 
  24  -6   7     2101.89     1307.91    431.32 o 
  26  -6   7      143.07       -3.94    364.89 o 
 -41  -5   7      551.61     -197.46    560.23 o 
 -39  -5   7      693.54     1292.44    660.63 o 
 -37  -5   7     2970.88     1326.11    619.07 o 
 -35  -5   7      918.25      145.59    556.28 o 
 -33  -5   7     4531.63     3144.19    692.47 o 
 -31  -5   7     3356.63     2111.09    600.57 o 
 -29  -5   7      404.80     -202.31    459.83 o 
 -27  -5   7     4379.81     4117.84    660.93 o 
 -25  -5   7      197.12      120.72    392.80 o 
 -23  -5   7     1353.28     1328.12    315.30 o 
 -21  -5   7      304.86      228.36    258.73 o 
 -19  -5   7     4583.85     4003.55    304.57 o 
 -17  -5   7     4720.14     3988.30    283.45 o 
 -13  -5   7    11257.76    11510.64    409.69 o 
 -11  -5   7      506.40      617.68    197.51 o 
  -9  -5   7      400.02      315.69    226.58 o 
  -7  -5   7     9690.01     9263.70    361.78 o 
  -5  -5   7     2339.43     2195.50    238.58 o 
  -3  -5   7     7455.57     6693.62    466.20 o 
  -1  -5   7     2183.00     2178.43    345.78 o 
   1  -5   7     6292.24     5941.39    461.35 o 
   3  -5   7      930.43      956.36    282.39 o 
   5  -5   7    16505.63    16240.24    708.55 o 
   7  -5   7      658.03      302.10    262.37 o 
   9  -5   7    11477.10    12200.35    643.03 o 
  11  -5   7     1471.27     1134.41    324.55 o 
  13  -5   7      381.05      201.40    267.22 o 
  15  -5   7     2499.74     1489.90    356.70 o 
  17  -5   7     3003.76     2829.65    436.17 o 
  19  -5   7     3398.55     3276.44    475.91 o 
  21  -5   7      522.18       64.00    295.73 o 
  23  -5   7      691.23      636.36    388.55 o 
  25  -5   7      816.58      542.94    359.13 o 
 -42  -4   7      624.85      631.20    586.31 o 
 -40  -4   7      315.01       -8.19    520.19 o 
 -38  -4   7      273.86     -443.15    469.23 o 
 -36  -4   7     2704.49     1272.72    589.04 o 
 -34  -4   7     1456.08     1547.22    554.16 o 
 -32  -4   7     2682.89     2112.61    574.18 o 
 -30  -4   7      383.28      441.63    424.95 o 
 -28  -4   7     3491.04     3469.05    606.64 o 
 -26  -4   7     4347.17     4434.51    627.87 o 
 -24  -4   7     1552.51      910.86    424.34 o 
 -22  -4   7     6637.02     6272.00    321.24 o 
 -20  -4   7     5873.83     4957.76    286.49 o 
 -18  -4   7     6242.51     5689.77    308.93 o 
 -16  -4   7     7059.45     6026.58    300.02 o 
 -14  -4   7     4510.25     4354.31    268.03 o 
 -12  -4   7     6537.28     5572.92    278.58 o 
 -10  -4   7     9838.70     8974.17    340.70 o 
  -8  -4   7     4262.73     3867.35    250.62 o 
  -6  -4   7     6901.78     7294.47    312.79 o 
  -4  -4   7     2552.22     2383.52    225.26 o 
  -2  -4   7     2040.08     2098.38    224.71 o 
   0  -4   7     1933.75     2019.33    330.46 o 
   2  -4   7     4521.49     4861.88    396.44 o 
   4  -4   7     2978.26     3013.46    380.06 o 
   6  -4   7     1084.23      858.09    299.37 o 
   8  -4   7     7308.79     8044.29    504.11 o 
  10  -4   7     4237.23     4302.87    416.15 o 
  12  -4   7     2796.29     3416.27    431.92 o 
  14  -4   7     3610.12     4600.42    430.41 o 
  16  -4   7     4880.31     4440.88    437.38 o 
  18  -4   7     4477.54     4275.27    436.17 o 
  20  -4   7     3986.84     4319.55    434.05 o 
  22  -4   7     1066.61      271.47    332.74 o 
  24  -4   7     3018.28     2763.23    439.20 o 
  26  -4   7        2.31      255.09    327.28 o 
 -43  -3   7      264.93      344.27    569.33 o 
 -41  -3   7     1692.00      866.58    556.28 o 
 -39  -3   7      136.39      306.96    499.56 o 
 -37  -3   7     4320.23     2201.18    606.33 o 
 -35  -3   7      733.59      789.54    509.27 o 
 -33  -3   7     5180.54     5343.25    722.50 o 
 -31  -3   7     3059.70     2622.79    571.15 o 
 -29  -3   7     1979.73     1678.56    499.87 o 
 -27  -3   7     5164.17     4993.52    543.24 o 
 -25  -3   7     4371.32     3607.66    545.06 o 
 -23  -3   7     6078.26     5234.77    275.85 o 
 -21  -3   7      297.78      207.86    173.94 o 
 -19  -3   7     1321.66     1542.84    208.85 o 
 -17  -3   7     3301.74     3228.94    549.61 o 
 -15  -3   7     3222.37     3257.38    375.05 o 
 -13  -3   7     5868.78     5603.93    276.91 o 
 -11  -3   7      563.41      343.76    378.54 o 
  -9  -3   7     4246.20     4192.34    255.10 o 
  -7  -3   7     4251.20     4475.99    347.91 o 
  -5  -3   7     3236.75     3905.17    238.34 o 
  -3  -3   7     1879.41     1854.02    201.76 o 
  -1  -3   7      735.06      614.05    157.14 o 
   1  -3   7      448.31      492.28    222.03 o 
   3  -3   7      933.07     1015.51    272.68 o 
   5  -3   7     5496.33     4809.41    402.81 o 
   7  -3   7     5912.47     6701.50    455.28 o 
   9  -3   7     8366.99     8315.76    507.45 o 
  11  -3   7     6470.78     6428.52    454.98 o 
  13  -3   7     5017.68     4605.88    413.73 o 
  15  -3   7     4469.21     3600.08    388.25 o 
  17  -3   7     5095.86     5375.40    452.55 o 
  19  -3   7     2828.88     3554.58    466.20 o 
  21  -3   7     3411.80     3172.10    427.98 o 
  23  -3   7      368.97      128.61    296.04 o 
  25  -3   7     1014.49      239.01    296.34 o 
 -44  -2   7     1371.27     1330.35    652.44 o 
 -42  -2   7      385.82     -275.41    499.26 o 
 -40  -2   7      476.59     -262.07    458.92 o 
 -38  -2   7      445.38      337.59    480.76 o 
 -36  -2   7      244.25      278.75    458.01 o 
 -34  -2   7     3032.55     2923.38    600.27 o 
 -32  -2   7     1208.36      938.47    448.61 o 
 -30  -2   7     2195.44     2155.07    511.70 o 
 -28  -2   7     2546.58     2563.04    522.31 o 
 -26  -2   7     6671.76     6978.13    570.24 o 
 -24  -2   7     5202.46     4189.73    470.14 o 
 -22  -2   7    11426.34    10820.50    356.15 o 
 -20  -2   7    12786.26    12245.08   1009.90 o 
 -18  -2   7     4473.23     4146.44    250.46 o 
 -16  -2   7     2116.66     2136.34    218.15 o 
 -14  -2   7      511.82      409.95    155.21 o 
 -12  -2   7    11612.87    11288.34    462.71 o 
 -10  -2   7     2460.67     2597.72    215.27 o 
  -8  -2   7     1772.55     1110.36    702.79 o 
  -6  -2   7      509.68      316.25    131.69 o 
  -4  -2   7    10724.57    11372.06    500.63 o 
  -2  -2   7     9499.61     8852.03    460.74 o 
   0  -2   7    14332.60    15583.56    606.94 o 
   2  -2   7    13968.29    13928.36    569.02 o 
   4  -2   7     1090.94     1207.21    268.44 o 
   6  -2   7      983.54      993.67    268.13 o 
   8  -2   7     2757.52     2215.13    327.89 o 
  10  -2   7      827.56      841.10    254.79 o 
  12  -2   7      826.21     1040.68    253.88 o 
  14  -2   7     3378.42     3336.19    391.89 o 
  16  -2   7     1926.61     1112.57    306.05 o 
  18  -2   7     1206.61     1118.64    307.56 o 
  20  -2   7     3828.96     3924.33    405.23 o 
  22  -2   7     2738.94     2765.96    389.46 o 
  24  -2   7     7299.38     3390.49    427.98 o 
  26  -2   7      273.94       87.66    308.17 o 
 -45  -1   7      470.31      875.38    604.51 o 
 -43  -1   7     1177.34     1521.75    621.19 o 
 -41  -1   7     3726.67     3567.32    702.79 o 
 -39  -1   7     1005.41      862.33    530.20 o 
 -37  -1   7     2567.94     2051.64    549.61 o 
 -35  -1   7     1051.83      548.10    443.75 o 
 -33  -1   7     2805.10     1964.89    500.47 o 
 -31  -1   7      219.59      285.12    363.07 o 
 -29  -1   7     6227.99     5011.72    530.20 o 
 -27  -1   7     1258.39     1147.75    390.98 o 
 -25  -1   7      560.33      920.27    380.06 o 
 -23  -1   7     3714.73     3970.05    238.01 o 
 -21  -1   7    12576.21    12668.86    379.33 o 
 -19  -1   7     2940.90     2872.41    229.60 o 
 -17  -1   7     9240.84     8615.54    317.42 o 
 -15  -1   7     4249.09     4627.14    244.32 o 
 -13  -1   7    12804.65    12734.83    377.49 o 
 -11  -1   7     1352.94     1633.08    184.02 o 
  -9  -1   7    20579.04    19822.48    472.94 o 
  -7  -1   7     8135.54     7157.39    385.82 o 
  -5  -1   7     8383.57     8182.61    416.46 o 
  -3  -1   7     2686.13     2711.66    263.58 o 
  -1  -1   7     3873.49     4288.91    328.80 o 
   1  -1   7    11929.80    11819.08    513.52 o 
   3  -1   7     8724.14     8251.16    440.72 o 
   5  -1   7      648.88      295.73    178.65 o 
   7  -1   7     5848.01     6047.55    382.18 o 
   9  -1   7     1122.89     1560.57    278.45 o 
  11  -1   7     7733.88     9447.14    494.10 o 
  13  -1   7     2185.41     1839.02    311.51 o 
  15  -1   7     7733.91     8572.98    489.86 o 
  17  -1   7     2103.83     1480.80    299.68 o 
  19  -1   7     9060.07     9259.38    511.70 o 
  21  -1   7      183.05      146.50    263.28 o 
  23  -1   7     1252.82      576.00    266.31 o 
  25  -1   7      771.51      518.07    283.91 o 
 -44   0   7      911.31      804.10    619.98 o 
 -42   0   7     2021.32     2264.87    650.31 o 
 -40   0   7     4603.88     4772.40    732.82 o 
 -38   0   7     2003.72     1883.30    555.07 o 
 -36   0   7      163.85       18.81    388.25 o 
 -34   0   7      176.84      -40.64    353.97 o 
 -32   0   7      765.62      823.51    420.10 o 
 -30   0   7     2592.67     3008.61    527.77 o 
 -28   0   7      170.26      146.81    347.00 o 
 -26   0   7     8821.58     8111.63    594.20 o 
 -24   0   7     8987.66     9478.38    619.07 o 
 -22   0   7    10195.94    10175.97    335.70 o 
 -20   0   7    17561.30    17407.51    609.97 o 
 -18   0   7     7429.98     7240.89    287.29 o 
 -16   0   7     2583.00     2092.16    204.89 o 
 -14   0   7     1168.10     1523.78    184.70 o 
 -12   0   7    12971.38    12484.92    370.16 o 
 -10   0   7     6894.42     6522.24    358.83 o 
  -8   0   7     4792.21     4574.94    310.90 o 
  -6   0   7     4567.61     3870.34    299.68 o 
  -4   0   7     2455.98     2749.27    254.18 o 
  -2   0   7    27785.85    27619.52    786.81 o 
   0   0   7    36411.23    36255.59    939.68 o 
   2   0   7    49693.24    52632.02   1212.97 o 
   4   0   7    16060.77    15845.93    599.96 o 
   6   0   7      119.27       -7.89    159.24 o 
   8   0   7       36.41       83.11    154.39 o 
  10   0   7        6.66       86.14    188.36 o 
  12   0   7      386.19      698.24    228.70 o 
  14   0   7     3888.15     4518.53    369.14 o 
  16   0   7      554.08      307.56    221.12 o 
  18   0   7     2717.16     2435.34    350.03 o 
  20   0   7     1537.07     2152.34    357.01 o 
  22   0   7     1295.45     1292.13    309.08 o 
  24   0   7     3053.25      133.46    249.33 o 
  26   0   7     3162.91     2006.45    375.20 o 
 -45   1   7      432.08     -238.41    534.45 o 
 -43   1   7     1308.11     1354.01    577.21 o 
 -41   1   7     3516.92     4324.71    703.39 o 
 -39   1   7      967.65      512.91    471.05 o 
 -37   1   7     2084.83     2058.31    538.09 o 
 -35   1   7      946.19      333.04    396.13 o 
 -33   1   7     3680.81     3405.65    556.89 o 
 -31   1   7      214.66       20.93    343.05 o 
 -29   1   7     6222.48     6204.37    554.16 o 
 -27   1   7     1172.52     1306.69    387.03 o 
 -25   1   7      473.29      554.77    340.02 o 
 -23   1   7     3992.89     4464.64    247.65 o 
 -21   1   7    12776.65    12642.95    375.14 o 
 -19   1   7     3105.56     2874.64    460.13 o 
 -17   1   7     9968.58     9683.32    331.29 o 
 -15   1   7     4367.43     4749.16    251.63 o 
 -13   1   7    11922.75    13543.75    509.27 o 
 -11   1   7     1455.49     1562.69    230.52 o 
  -9   1   7    19714.83    18895.79    616.95 o 
  -7   1   7     7727.50     7124.63    383.09 o 
  -5   1   7     9485.09     9821.74    442.24 o 
  -3   1   7     2485.14     2747.76    262.67 o 
  -1   1   7     4567.38     5594.39    363.07 o 
   1   1   7    12630.40    13185.23    543.85 o 
   3   1   7     8506.09     8301.81    443.45 o 
   5   1   7      653.50      485.61    201.71 o 
   7   1   7     6033.56     6031.17    374.29 o 
   9   1   7      949.06     1206.90    232.95 o 
  11   1   7     7789.06     9243.61    487.74 o 
  13   1   7     2016.84     1934.56    313.93 o 
  15   1   7     7100.20     7012.41    442.84 o 
  17   1   7     1799.95     1783.21    314.24 o 
  19   1   7     9365.29     9640.35    514.43 o 
  21   1   7      213.88      -78.86    232.04 o 
  23   1   7     1277.86      787.41    310.60 o 
  25   1   7      837.64      485.61    294.82 o 
 -44   2   7     1557.98     2393.78    653.35 o 
 -42   2   7      473.78      350.33    478.03 o 
 -40   2   7      705.82      425.86    468.63 o 
 -38   2   7      592.44      509.57    454.07 o 
 -36   2   7      142.27       46.71    371.87 o 
 -34   2   7     3370.21     3556.40    589.65 o 
 -32   2   7     1048.51     1219.03    434.96 o 
 -30   2   7     2673.85     2772.02    509.88 o 
 -28   2   7     2061.90     2738.66    509.88 o 
 -26   2   7     5798.27     5605.31    516.85 o 
 -24   2   7     5131.95     4411.15    468.93 o 
 -22   2   7    11606.63    11282.63    358.09 o 
 -20   2   7    13248.26    13427.42    399.18 o 
 -18   2   7     4619.95     4483.64    248.36 o 
 -16   2   7     1557.42     1393.44    226.28 o 
 -14   2   7      611.33      387.64    194.12 o 
 -12   2   7    11167.54    11018.63    465.59 o 
 -10   2   7     2935.59     2718.03    264.49 o 
  -8   2   7     1784.26     2371.04    286.03 o 
  -6   2   7      648.60      688.53    205.95 o 
  -4   2   7     9376.27     9865.72    467.11 o 
  -2   2   7     9273.18     9391.93    451.94 o 
   0   2   7    13243.25    13416.96    555.98 o 
   2   2   7    14631.22    14869.25    592.99 o 
   4   2   7      608.92      123.15    179.56 o 
   6   2   7     1267.12     1168.08    248.72 o 
   8   2   7     1911.61     1289.71    254.79 o 
  10   2   7      925.78     1078.90    253.88 o 
  12   2   7      650.90      346.09    216.57 o 
  14   2   7     3434.23     3290.09    346.69 o 
  16   2   7     2226.48     2527.62    288.76 o 
  18   2   7     1518.43     1727.40    256.88 o 
  20   2   7     4395.48     4436.33    400.08 o 
  22   2   7     2975.37     3800.88    386.43 o 
  26   2   7      203.07      -15.77    289.67 o 
 -43   3   7      161.34     -150.14    475.00 o 
 -41   3   7     1599.17     1693.42    563.56 o 
 -39   3   7       75.81       14.56    428.89 o 
 -37   3   7     3742.36     4885.24    652.13 o 
 -35   3   7      653.86      561.74    419.49 o 
 -33   3   7     4603.92     4612.25    515.94 o 
 -31   3   7     3552.93     4689.29    602.09 o 
 -29   3   7     2008.52     3371.38    514.73 o 
 -27   3   7     5650.21     5574.38    522.31 o 
 -25   3   7     4542.33     4217.63    460.13 o 
 -23   3   7     6738.09     6422.70    293.77 o 
 -21   3   7      287.89      517.70    164.66 o 
 -19   3   7     1845.93     2466.62    330.01 o 
 -17   3   7     2934.09     3014.37    268.74 o 
 -15   3   7     3015.14     3066.54    281.78 o 
 -13   3   7     5860.01     6124.59    370.05 o 
 -11   3   7      613.32      636.97    194.73 o 
  -9   3   7     5553.88     6521.94    379.45 o 
  -7   3   7     4086.25     4179.72    323.64 o 
  -5   3   7     4754.71     5048.73    357.01 o 
  -3   3   7     1285.31     1374.94    253.57 o 
  -1   3   7      856.71      729.18    214.45 o 
   1   3   7      361.64      190.48    162.28 o 
   3   3   7     1034.87      927.55    228.40 o 
   5   3   7     4946.08     4327.44    359.73 o 
   7   3   7     6462.24     6844.67    415.24 o 
   9   3   7     8112.67     8546.28    471.36 o 
  11   3   7     7366.93     8666.70    493.80 o 
  13   3   7     4454.59     4600.73    371.87 o 
  15   3   7     5287.12     4968.95    391.89 o 
  17   3   7     4728.43     4546.13    384.00 o 
  19   3   7     2597.49     3332.55    420.10 o 
  21   3   7     3734.84     4126.24    349.24 o 
  23   3   7      569.62      217.18    296.34 o 
  25   3   7     1113.88     -223.55    292.70 o 
 -42   4   7      516.81      402.81    471.66 o 
 -40   4   7      163.12      285.12    453.46 o 
 -38   4   7      380.65     1221.46    483.19 o 
 -36   4   7     2668.89     3012.86    583.58 o 
 -34   4   7     1293.44     1437.12    455.28 o 
 -32   4   7     2615.66     3151.78    548.70 o 
 -30   4   7      372.40      399.17    349.73 o 
 -28   4   7     2881.41     3795.11    538.39 o 
 -26   4   7     4530.85     5501.88    504.11 o 
 -24   4   7     1488.92     1668.42    229.88 o 
 -22   4   7     7209.83     6944.64    469.54 o 
 -20   4   7     5879.61     5409.67    354.88 o 
 -18   4   7     7005.85     7225.64    404.02 o 
 -16   4   7     7528.22     7525.62    419.19 o 
 -14   4   7     4886.37     4543.40    331.53 o 
 -12   4   7     5801.38     5719.67    370.35 o 
 -10   4   7     9852.50     9301.85    467.72 o 
  -8   4   7     4624.53     4348.67    344.87 o 
  -6   4   7     5613.94     6232.58    400.99 o 
  -4   4   7     3225.99     3172.40    311.81 o 
  -2   4   7     2712.95     2795.68    339.72 o 
   0   4   7     2810.46     2475.38    308.47 o 
   2   4   7     5136.79     5048.42    365.80 o 
   4   4   7     2942.09     3307.98    371.87 o 
   6   4   7     1290.25     1397.69    271.47 o 
   8   4   7     6669.34     7623.29    464.99 o 
  10   4   7     3828.01     4061.73    378.24 o 
  12   4   7     2688.44     2720.76    373.99 o 
  14   4   7     4029.82     4717.20    402.20 o 
  16   4   7     5275.53     4671.10    407.66 o 
  18   4   7     4950.95     5422.41    446.48 o 
  20   4   7     4393.92     5438.19    456.49 o 
  22   4   7     1295.48      767.09    319.70 o 
  24   4   7     3117.10     4167.28    433.29 o 
  26   4   7        7.18     -290.75    257.27 o 
  28   4   7      557.35      805.92    599.66 o 
 -41   5   7      562.25     -275.72    460.13 o 
 -39   5   7      675.53     1085.27    484.10 o 
 -37   5   7     2959.68     4102.68    638.48 o 
 -35   5   7      836.22     1322.77    435.26 o 
 -33   5   7     4283.25     5931.99    685.80 o 
 -31   5   7     3163.77     4224.91    573.88 o 
 -29   5   7      308.27      368.83    340.32 o 
 -27   5   7     3957.33     4331.68    552.04 o 
 -25   5   7      300.46      342.45    319.70 o 
 -23   5   7      660.92      487.65    188.13 o 
 -21   5   7      291.48      320.00    234.16 o 
 -19   5   7     3949.55     3654.98    340.02 o 
 -17   5   7     4571.87     4447.55    364.28 o 
 -15   5   7     7808.90     8054.61    464.08 o 
 -13   5   7    11593.24    11995.92    565.69 o 
 -11   5   7      465.47      212.02    215.05 o 
  -9   5   7      292.77      471.96    231.73 o 
  -7   5   7    10294.15    10569.41    539.00 o 
  -5   5   7     1761.33     1379.49    295.43 o 
  -3   5   7     7094.12     6782.49    454.98 o 
  -1   5   7     1999.46     2292.17    336.08 o 
   1   5   7     5932.36     5938.36    431.92 o 
   3   5   7     1105.25     1556.63    296.95 o 
   5   5   7    16255.90    17189.02    713.40 o 
   7   5   7      985.43      645.46    274.50 o 
   9   5   7    11853.75    12550.99    614.52 o 
  11   5   7     1829.94     1703.13    328.19 o 
  13   5   7      271.45      247.20    253.57 o 
  15   5   7     2781.49     2952.19    401.59 o 
  17   5   7     2999.85     3656.19    436.17 o 
  19   5   7     3191.94     4377.79    443.75 o 
  21   5   7      512.48      303.62    309.38 o 
  23   5   7      523.16      444.06    357.92 o 
  25   5   7      742.06     1046.75    358.83 o 
 -36   6   7     4982.88     4643.80    565.38 o 
 -34   6   7     1797.34     2449.29    557.50 o 
 -32   6   7     5424.19     5739.08    552.04 o 
 -30   6   7     3711.98     4694.45    598.75 o 
 -28   6   7     2124.63     2404.70    473.18 o 
 -26   6   7     4745.29     3937.07    462.26 o 
 -24   6   7     3188.32     3545.63    296.40 o 
 -22   6   7     3636.87     4055.36    421.01 o 
 -20   6   7     2163.34     2270.03    341.84 o 
 -18   6   7     2932.88     3718.98    410.09 o 
 -16   6   7     5182.69     6235.61    448.00 o 
 -14   6   7     6252.24     6407.29    458.31 o 
 -12   6   7     5105.20     5419.08    442.54 o 
 -10   6   7    11610.19    13092.71    643.64 o 
  -8   6   7     6818.24     7616.01    501.69 o 
  -6   6   7     3644.02     3839.70    371.56 o 
  -4   6   7     4433.36     4939.23    424.95 o 
  -2   6   7     1550.00     1989.46    368.83 o 
   0   6   7     2667.97     2900.93    412.21 o 
   2   6   7     2104.84     1942.14    346.39 o 
   4   6   7    14047.10    15331.81    717.65 o 
   6   6   7     1170.29     1032.80    302.71 o 
   8   6   7     9071.40     9428.03    558.41 o 
  10   6   7     9508.39    10140.22    599.36 o 
  12   6   7     2219.61     2136.57    389.16 o 
  14   6   7    10139.77    10691.04    612.70 o 
  16   6   7      413.97      214.45    316.66 o 
  18   6   7     3644.26     4309.24    443.75 o 
  20   6   7     1559.77     1306.69    377.33 o 
  22   6   7       82.57     -106.46    353.97 o 
  24   6   7     2358.28     1764.10    409.78 o 
 -31   7   7     2948.91     3218.20    564.47 o 
 -29   7   7      187.40      397.65    366.71 o 
 -27   7   7     3945.50     4078.41    488.04 o 
 -25   7   7      559.73      697.33    365.19 o 
 -23   7   7     4657.88     5687.21    493.19 o 
 -21   7   7      560.89      545.06    314.54 o 
 -19   7   7     7924.19     9507.80    590.86 o 
 -17   7   7     1418.59     1478.07    357.92 o 
 -15   7   7     6162.24     6214.07    505.33 o 
 -13   7   7     2026.98     2857.86    444.97 o 
 -11   7   7       84.52      234.46    298.77 o 
  -9   7   7     1764.48     2149.92    407.05 o 
  -7   7   7     6829.78     7970.59    567.81 o 
  -5   7   7     6854.25     7942.98    580.25 o 
  -3   7   7     2711.97     3317.99    476.82 o 
  -1   7   7     7055.82     8270.26    582.67 o 
   1   7   7     4310.08     4871.89    471.36 o 
   3   7   7      406.06      576.00    314.24 o 
   5   7   7     7505.52     9567.25    639.70 o 
   7   7   7       16.19      209.59    320.61 o 
   9   7   7     8090.18     8339.42    602.09 o 
  11   7   7      739.99     1008.53    362.16 o 
  13   7   7     1236.75      701.57    354.88 o 
  15   7   7      272.36     -331.53    310.60 o 
  17   7   7      540.86      380.06    350.03 o 
  19   7   7     1297.50     1402.54    403.41 o 
  21   7   7     1211.85      753.14    409.18 o 
  23   7   7      749.16      334.26    383.70 o 
  25   7   7      734.73      573.88    398.56 o 
 -26   8   7      651.31      823.51    403.11 o 
 -24   8   7        0.46      408.87    398.56 o 
 -22   8   7      926.31     1391.62    436.17 o 
 -20   8   7      321.83      511.39    359.73 o 
 -18   8   7      284.21       48.23    358.22 o 
 -16   8   7     4449.22     5350.83    563.87 o 
 -14   8   7     2254.23     2795.07    522.62 o 
 -12   8   7     6957.59    10701.05    741.92 o 
 -10   8   7     7298.92    10472.96    712.19 o 
  -8   8   7     1936.99     3447.81    545.67 o 
  -6   8   7     1051.58     1340.97    448.91 o 
  -4   8   7     1044.15     1345.52    451.34 o 
  -2   8   7      505.95      767.70    405.23 o 
   0   8   7     3189.79     4510.03    622.41 o 
   2   8   7     2872.29     3645.58    572.36 o 
   4   8   7     3952.33     5502.19    587.22 o 
   6   8   7     1246.28     1107.41    406.14 o 
   8   8   7     1697.79     2852.70    552.04 o 
  10   8   7     3201.83     4782.11    624.83 o 
  12   8   7     2681.93     3550.94    569.93 o 
  14   8   7     4265.25     6548.63    599.66 o 
  16   8   7      176.06      366.71    400.38 o 
  18   8   7     2548.55     3156.93    528.08 o 
  20   8   7      607.51      681.86    415.85 o 
  22   8   7      831.62      524.44    436.17 o 
 -13   9   7      210.03      450.73    525.35 o 
 -11   9   7      156.00      454.67    541.42 o 
  -9   9   7      317.65     -183.81    485.01 o 
  -7   9   7      786.58     1520.84    610.28 o 
  -5   9   7     3104.31     5761.83    811.68 o 
  -3   9   7     2269.27     3522.13    689.74 o 
  -1   9   7     2658.01     3404.44    678.22 o 
   1   9   7     4203.77     7726.72    909.04 o 
   3   9   7      112.47      193.52    461.35 o 
   5   9   7     2552.50     3537.29    677.31 o 
   7   9   7      331.35     1150.18    553.56 o 
   9   9   7     1794.96     3125.08    669.42 o 
  11   9   7      980.59      960.91    522.62 o 
  13   9   7      612.99      834.43    511.09 o 
  15   9   7        2.73     -275.41    449.21 o 
  17   9   7      490.47       -2.12    454.37 o 
  -8  10   7     1648.47     2647.66    855.96 o 
  -6  10   7     2076.52     5440.31   1027.94 o 
  -4  10   7      758.88     1223.58    705.52 o 
  -2  10   7     1646.94     2362.85    825.02 o 
   0  10   7      437.53      521.71    637.57 o 
   2  10   7      431.49      845.35    727.66 o 
   4  10   7      473.35      914.81    655.47 o 
   6  10   7      505.32      464.38    664.87 o 
   8  10   7      254.64     -571.45    573.88 o 
  10  10   7     2215.79     3083.23    789.23 o 
  12  10   7      303.64      569.02    651.22 o 
  -7  11   7      243.53     2167.51   1144.72 o 
  -5  11   7     1619.50     3516.67   1276.66 o 
  -3  11   7     1235.27     3196.67   1237.54 o 
  -1  11   7      854.23     3045.61   1207.21 o 
   1  11   7     2584.93     7317.54   1418.31 o 
   3  11   7      222.64      114.35    978.81 o 
 -20 -10   8      522.85      107.37    426.46 o 
 -18 -10   8      847.37      675.19    420.40 o 
 -16 -10   8      159.55      107.98    392.49 o 
 -14 -10   8      393.29      265.71    377.33 o 
 -12 -10   8      603.00      570.84    394.31 o 
 -10 -10   8      214.40      462.26    412.51 o 
  -8 -10   8      445.47      295.73    385.82 o 
  -6 -10   8      913.80      496.23    416.46 o 
  -4 -10   8       44.26     -241.44    378.84 o 
  -2 -10   8     3203.30     2145.67    535.66 o 
   0 -10   8     1026.27      704.61    458.92 o 
   2 -10   8     2390.58     2090.47    521.10 o 
   4 -10   8      540.64      227.79    374.60 o 
   6 -10   8      752.76     1241.18    438.90 o 
 -27  -9   8      486.58      -24.87    614.83 o 
 -21  -9   8      696.30      532.63    375.81 o 
 -19  -9   8     2178.51     2523.30    472.87 o 
 -17  -9   8     1998.26     2582.45    464.38 o 
 -15  -9   8     1623.04     1433.18    421.92 o 
 -13  -9   8     1705.25     1231.77    397.95 o 
 -11  -9   8      756.77      792.27    392.80 o 
  -9  -9   8     1373.29      633.63    374.60 o 
  -7  -9   8     1553.74     1902.71    433.74 o 
  -5  -9   8     1131.75     1190.22    412.21 o 
  -3  -9   8     1234.78     1571.19    430.10 o 
  -1  -9   8      503.15     1520.23    425.25 o 
   1  -9   8      183.71      -51.26    378.54 o 
   3  -9   8      397.89      346.09    410.09 o 
   5  -9   8      410.14      389.16    406.75 o 
   7  -9   8     1285.96     1594.24    482.88 o 
   9  -9   8      798.98      397.95    429.80 o 
  11  -9   8      966.05      671.24    424.95 o 
  13  -9   8      812.03      592.99    481.06 o 
 -32  -8   8      665.29      452.55    632.42 o 
 -30  -8   8      260.00      348.21    657.59 o 
 -28  -8   8      560.68      492.28    617.56 o 
 -26  -8   8     4159.19     2805.99    719.77 o 
 -24  -8   8      139.84      353.06    574.48 o 
 -20  -8   8     2571.02     3272.50    456.49 o 
 -18  -8   8     2366.23     2141.42    429.80 o 
 -16  -8   8     1188.08     1424.99    378.84 o 
 -14  -8   8      403.18      576.91    323.64 o 
 -12  -8   8      162.06      143.17    301.80 o 
 -10  -8   8      579.79      501.08    332.74 o 
  -8  -8   8       74.69      246.90    312.72 o 
  -6  -8   8       45.25     -167.13    309.38 o 
  -4  -8   8       48.32     -111.32    318.48 o 
  -2  -8   8     4702.82     4811.23    489.86 o 
   0  -8   8      198.93      370.35    343.66 o 
   2  -8   8     5435.46     5531.30    522.92 o 
   4  -8   8     2371.04     2333.42    480.46 o 
   6  -8   8      991.90     1217.21    410.69 o 
   8  -8   8     1653.26     1360.99    444.97 o 
  10  -8   8      450.23      473.18    397.65 o 
  12  -8   8       84.54      -21.54    389.16 o 
  14  -8   8      402.12      258.73    407.36 o 
  16  -8   8       72.83     -165.00    395.22 o 
  18  -8   8      588.15      897.52    467.41 o 
 -35  -7   8     1089.69      869.31    736.46 o 
 -33  -7   8     1107.80      427.07    665.48 o 
 -31  -7   8      793.90     1142.60    668.51 o 
 -29  -7   8      390.07      260.25    578.73 o 
 -27  -7   8     1316.64     1521.44    638.18 o 
 -25  -7   8      558.47      567.51    554.77 o 
 -23  -7   8      692.97      596.16    281.54 o 
 -21  -7   8      304.44      216.11    253.39 o 
 -19  -7   8     6053.36     5824.75    385.97 o 
 -17  -7   8     4355.40     4197.69    428.89 o 
 -15  -7   8     6988.11     6593.52    519.89 o 
 -13  -7   8     5662.15     5638.68    479.85 o 
 -11  -7   8     3243.62     3593.10    463.77 o 
  -9  -7   8     1438.24     1323.38    355.49 o 
  -7  -7   8     3116.26     2937.03    427.37 o 
  -5  -7   8     1421.81     1573.92    379.75 o 
  -3  -7   8     2465.06     2399.24    439.81 o 
  -1  -7   8     1234.91      695.51    330.31 o 
   1  -7   8      744.16      899.34    337.29 o 
   3  -7   8     1127.01      812.29    351.24 o 
   5  -7   8     1095.80     1379.49    389.46 o 
   7  -7   8     2901.17     3472.69    511.39 o 
   9  -7   8     1159.99     1162.62    371.26 o 
  11  -7   8     2510.60     1852.67    447.39 o 
  13  -7   8     1009.49      930.88    358.83 o 
  15  -7   8      594.51      649.71    367.01 o 
  17  -7   8      636.47       82.20    378.84 o 
  19  -7   8     1921.46     1512.95    416.76 o 
  21  -7   8       45.95     -333.04    394.01 o 
 -38  -6   8      184.85      -33.97    624.53 o 
 -36  -6   8     1417.08      113.74    624.83 o 
 -34  -6   8     1469.25      408.27    616.04 o 
 -32  -6   8     1721.32      737.97    602.09 o 
 -30  -6   8     1907.33      853.23    608.76 o 
 -28  -6   8      118.68       41.55    506.54 o 
 -26  -6   8     4131.48     3556.40    685.80 o 
 -24  -6   8     2329.93     1184.76    524.13 o 
 -22  -6   8    10252.01     9234.57    533.23 o 
 -20  -6   8     1817.34     1722.86    435.87 o 
 -16  -6   8      365.67      352.19    255.39 o 
 -14  -6   8       30.26     -155.63    199.46 o 
 -12  -6   8      898.84      993.23    235.24 o 
 -10  -6   8     5000.24     4727.51    428.59 o 
  -8  -6   8      769.80      553.56    283.00 o 
  -6  -6   8     4106.12     4130.58    470.45 o 
  -4  -6   8      199.04       99.79    279.05 o 
  -2  -6   8    10660.50    10628.56    618.16 o 
   0  -6   8     2497.05     1749.84    370.65 o 
   2  -6   8    10746.97    11747.20    683.68 o 
   4  -6   8     3387.97     3363.49    487.74 o 
   6  -6   8     2931.88     3004.97    474.09 o 
  10  -6   8     1059.51      567.51    360.34 o 
  12  -6   8     4163.02     5148.52    592.38 o 
  14  -6   8      524.63      435.56    351.85 o 
  16  -6   8      479.15      770.43    361.86 o 
  18  -6   8      325.45      352.15    353.06 o 
  20  -6   8     1278.45      580.25    379.75 o 
  22  -6   8     1913.90     2087.43    523.53 o 
  24  -6   8      410.95      142.56    425.86 o 
 -39  -5   8     2314.86     1100.13    660.32 o 
 -37  -5   8     3380.51     2662.22    737.97 o 
 -35  -5   8     3718.87     2846.33    715.22 o 
 -33  -5   8     4546.22     3515.76    751.02 o 
 -31  -5   8     3438.75     2243.95    613.31 o 
 -29  -5   8     1242.22      545.97    483.79 o 
 -27  -5   8     2487.51     1364.32    510.48 o 
 -25  -5   8     2360.31     2002.20    511.39 o 
 -23  -5   8     3909.31     4075.99    328.29 o 
 -21  -5   8      820.87      848.45    240.72 o 
 -19  -5   8     2914.94     2806.72    293.40 o 
 -17  -5   8     9203.49     8067.37    378.10 o 
 -15  -5   8      372.42      362.19    187.50 o 
 -13  -5   8    13719.15    12959.30    449.97 o 
 -11  -5   8     4937.73     4482.15    300.77 o 
  -9  -5   8     4209.10     4369.93    295.65 o 
  -7  -5   8     5189.29     4853.19    296.76 o 
  -5  -5   8      943.70      589.95    254.79 o 
  -3  -5   8     3189.03     2994.96    395.22 o 
  -1  -5   8      457.06      286.33    266.31 o 
   1  -5   8     1176.60      830.18    307.56 o 
   3  -5   8     3916.08     3388.97    431.92 o 
   5  -5   8     3805.33     3850.62    479.55 o 
   7  -5   8    13449.77    14855.90    732.82 o 
   9  -5   8     1840.85     1769.56    382.48 o 
  11  -5   8     2972.55     3923.72    484.70 o 
  13  -5   8      213.72      193.52    289.37 o 
  15  -5   8     1151.11      594.50    331.53 o 
  17  -5   8     1373.85      890.84    357.92 o 
  19  -5   8     2847.16     2707.42    462.86 o 
  21  -5   8     2117.71     1467.76    389.46 o 
  23  -5   8      436.30      538.39    415.24 o 
  25  -5   8      397.03       13.04    372.17 o 
 -42  -4   8     1325.75      695.81    613.61 o 
 -40  -4   8     1101.24      389.76    553.86 o 
 -38  -4   8      105.64       84.63    528.68 o 
 -36  -4   8     1455.92      951.51    553.86 o 
 -34  -4   8     3524.30     2560.00    655.17 o 
 -32  -4   8     5099.18     4518.53    712.19 o 
 -30  -4   8     2196.54     1650.05    549.31 o 
 -28  -4   8     1296.03      469.54    444.66 o 
 -26  -4   8     4358.16     4367.47    649.40 o 
 -24  -4   8      197.53     -129.82    350.33 o 
 -22  -4   8    18506.41    17165.40    507.86 o 
 -20  -4   8     1488.72     1457.21    303.32 o 
 -18  -4   8     4224.67     4239.76    293.83 o 
 -16  -4   8     8923.78     7955.18    352.06 o 
 -14  -4   8      613.98      514.16    606.03 o 
 -12  -4   8    11676.86    11625.80    412.22 o 
 -10  -4   8     3409.38     3682.35    273.67 o 
  -8  -4   8     4841.51     5301.80    342.29 o 
  -6  -4   8     6445.21     6610.39    317.80 o 
  -4  -4   8      266.41      146.92    166.18 o 
  -2  -4   8    12384.09    13380.63    632.57 o 
   0  -4   8      258.65      251.15    232.64 o 
   2  -4   8     9843.52    10014.04    581.16 o 
   4  -4   8     2421.29     3268.25    445.27 o 
   6  -4   8     3338.39     4580.71    506.24 o 
   8  -4   8     2088.10     2954.01    416.15 o 
  10  -4   8      211.94      314.24    282.69 o 
  12  -4   8     4406.19     4747.53    456.49 o 
  14  -4   8      473.86      374.29    293.31 o 
  16  -4   8      358.19        6.67    282.69 o 
  18  -4   8     1159.65     1223.28    376.72 o 
  20  -4   8      292.11     -281.78    294.82 o 
  22  -4   8      642.92      646.98    359.13 o 
  24  -4   8      698.85      377.93    342.14 o 
  26  -4   8      152.76      141.95    380.36 o 
 -43  -3   8     1597.99      887.81    550.52 o 
 -41  -3   8      758.90      304.23    498.65 o 
 -39  -3   8     1499.19      293.01    515.94 o 
 -37  -3   8     1678.36     1084.66    552.65 o 
 -35  -3   8     1779.94     1089.82    544.76 o 
 -33  -3   8      931.39      656.38    484.70 o 
 -31  -3   8     4195.16     3048.34    613.61 o 
 -29  -3   8     6025.11     5570.74    586.31 o 
 -27  -3   8     5541.89     5608.95    566.29 o 
 -25  -3   8     2285.76     2114.43    491.68 o 
 -23  -3   8     3581.24     3838.51    359.13 o 
 -21  -3   8     2024.66     2124.13    287.55 o 
 -19  -3   8     1218.94     1186.07    211.17 o 
 -17  -3   8     6350.35     5226.69    302.66 o 
 -15  -3   8     1392.90     1411.90    230.03 o 
 -13  -3   8    11487.64    11090.44    401.75 o 
  -9  -3   8     3286.35     3765.24    263.03 o 
  -7  -3   8    16701.61    18158.32    720.38 o 
  -5  -3   8      621.96      478.27    171.13 o 
  -3  -3   8     8506.34     7728.14    330.68 o 
  -1  -3   8     3022.06     3514.11    264.33 o 
   1  -3   8      511.64      648.31    171.05 o 
   3  -3   8     6276.31     6703.63    474.39 o 
   5  -3   8     2762.23     3295.55    412.82 o 
   7  -3   8    11811.78    13091.50    645.46 o 
   9  -3   8     3765.74     3522.13    436.78 o 
  11  -3   8     3102.50     2596.70    397.04 o 
  13  -3   8     1192.08      791.66    296.95 o 
  15  -3   8      795.88      365.80    288.76 o 
  17  -3   8     3313.81     2849.06    423.43 o 
  19  -3   8     1389.02     1246.03    349.12 o 
  21  -3   8     3674.16     4103.28    438.60 o 
  23  -3   8      874.53      632.42    376.11 o 
  25  -3   8      635.60      225.97    344.27 o 
 -44  -2   8     2627.92     1295.17    595.41 o 
 -42  -2   8      939.86      303.92    500.47 o 
 -40  -2   8     4282.49     2435.34    626.35 o 
 -38  -2   8     1235.05      328.19    519.89 o 
 -36  -2   8     3075.15     2522.39    595.41 o 
 -34  -2   8      868.95      474.39    432.53 o 
 -32  -2   8     3100.79     2622.49    579.34 o 
 -30  -2   8      338.36      128.30    375.20 o 
 -28  -2   8     5606.99     5429.09    572.36 o 
 -26  -2   8     5866.77     5626.55    542.64 o 
 -24  -2   8     1442.94     1210.54    405.54 o 
 -22  -2   8    16576.32    16013.88    472.10 o 
 -20  -2   8     7699.64     7833.77    342.46 o 
 -18  -2   8     3740.15     3402.96    266.31 o 
 -16  -2   8    13179.26    13427.95    430.05 o 
 -14  -2   8     2322.52     2469.49    416.15 o 
 -12  -2   8    22532.88    22529.55   1039.01 o 
 -10  -2   8      185.07      192.86    151.66 o 
  -6  -2   8      664.74      724.66    308.93 o 
  -4  -2   8    13094.83    13032.05    581.16 o 
  -2  -2   8      709.35      547.19    237.50 o 
   0  -2   8     1745.97     1701.31    305.74 o 
   2  -2   8     5674.85     5416.04    408.57 o 
   4  -2   8      966.72      796.51    261.46 o 
   6  -2   8      460.21      704.91    271.17 o 
   8  -2   8     4345.60     4349.88    398.86 o 
  10  -2   8     3073.14     3222.45    396.13 o 
  12  -2   8     7682.30     7965.13    508.06 o 
  14  -2   8     4269.26     3934.34    390.37 o 
  16  -2   8     4376.29     4223.70    412.21 o 
  18  -2   8     1914.52     1909.69    379.45 o 
  20  -2   8      726.47      587.22    309.99 o 
  22  -2   8      480.73      136.19    304.53 o 
  24  -2   8      526.67      299.07    329.40 o 
  26  -2   8        2.91      137.71    363.68 o 
 -43  -1   8       89.23     -171.98    526.26 o 
 -41  -1   8      326.19      209.29    490.46 o 
 -39  -1   8      724.29      512.30    490.77 o 
 -37  -1   8      181.75      280.87    450.43 o 
 -35  -1   8      292.37       98.27    419.49 o 
 -33  -1   8     4529.10     3918.26    620.29 o 
 -31  -1   8     8194.34     8607.25    687.62 o 
 -29  -1   8    20035.24    19300.42    932.10 o 
 -27  -1   8    10926.92    10379.84    703.39 o 
 -25  -1   8    14821.28    14793.72    787.41 o 
 -23  -1   8     1615.53     1986.99    237.21 o 
 -21  -1   8     5216.75     5559.36    298.45 o 
 -19  -1   8      332.03      397.88    169.35 o 
 -17  -1   8    22526.18    21481.67    531.06 o 
 -15  -1   8      596.44      516.56    168.02 o 
 -13  -1   8     7269.23     7142.71    552.34 o 
 -11  -1   8     2064.41     2673.44    400.68 o 
  -9  -1   8     8985.09     9952.14    360.89 o 
  -7  -1   8    16052.04    15375.49    590.56 o 
  -5  -1   8     9350.01     9840.24    493.50 o 
  -3  -1   8    51464.74    57886.09   1344.91 o 
  -1  -1   8     2017.79     2096.84    310.29 o 
   1  -1   8    31286.28    33203.90    963.34 o 
   3  -1   8     3083.70     3304.04    371.87 o 
   5  -1   8    11704.33    10582.15    524.44 o 
   7  -1   8     9052.30     9569.07    505.02 o 
   9  -1   8     7437.77     6803.12    453.46 o 
  11  -1   8      573.81      476.82    252.06 o 
  13  -1   8      797.71      623.01    272.38 o 
  15  -1   8      481.95      144.08    250.84 o 
  17  -1   8     2288.19     1899.38    342.14 o 
  19  -1   8     1730.65     1449.56    320.91 o 
  21  -1   8     3547.00     3346.20    454.67 o 
  23  -1   8      340.34     -144.08    301.50 o 
  25  -1   8     1992.91     1502.94    370.05 o 
 -44   0   8     3123.26     2349.80    680.65 o 
 -42   0   8      102.59     -448.00    512.30 o 
 -40   0   8     9360.23     8337.30    757.38 o 
 -38   0   8      528.05     -244.47    430.41 o 
 -36   0   8    12629.16    11885.21    812.29 o 
 -34   0   8     1325.86     1026.12    480.76 o 
 -32   0   8    11536.27    10531.80    732.21 o 
 -30   0   8     1645.81     1826.28    496.23 o 
 -28   0   8     3720.42     4523.08    613.01 o 
 -26   0   8      450.29      240.53    339.72 o 
 -24   0   8     1787.50     1503.55    431.01 o 
 -22   0   8    11100.36    11433.11    382.14 o 
 -20   0   8    12598.58    13035.29    407.65 o 
 -18   0   8      413.07      252.84    154.03 o 
 -16   0   8    10092.46     9403.46    351.61 o 
 -14   0   8     5989.78     6870.34    319.55 o 
 -12   0   8     9782.80     9610.49    350.19 o 
 -10   0   8      878.24     1222.07    237.80 o 
  -8   0   8    29218.86    26061.98    785.29 o 
  -6   0   8     2037.21     2045.27    283.30 o 
  -4   0   8     6450.04     7171.34    428.59 o 
  -2   0   8       59.92      274.81    214.75 o 
   0   0   8    16138.30    16070.39    637.27 o 
   2   0   8      662.09      414.94    200.49 o 
   4   0   8     2176.90     2105.33    297.86 o 
   6   0   8      137.85      107.07    200.80 o 
   8   0   8     4767.61     4889.48    390.67 o 
  10   0   8     1559.32     1717.69    306.65 o 
  12   0   8    14743.98    16121.34    662.75 o 
  14   0   8    11338.72    10509.66    554.77 o 
  16   0   8     6728.41     7400.65    483.19 o 
  18   0   8     1490.55      797.12    309.08 o 
  20   0   8     3383.31     3743.55    463.77 o 
  22   0   8       83.52     -125.88    279.66 o 
  24   0   8      729.25      688.83    345.78 o 
  26   0   8      103.59     -155.60    313.63 o 
 -43   1   8       36.95      149.54    529.29 o 
 -41   1   8      379.43      721.90    513.52 o 
 -39   1   8      840.56     1236.63    522.01 o 
 -37   1   8      163.93      150.45    443.75 o 
 -35   1   8      313.65      443.75    409.18 o 
 -33   1   8     4922.04     5538.58    714.62 o 
 -31   1   8     8438.91     8896.92    675.79 o 
 -29   1   8    20976.13    20673.24    974.26 o 
 -27   1   8    10820.31    11356.52    729.48 o 
 -25   1   8    14508.20    14021.78    775.58 o 
 -23   1   8     2053.38     2471.75    239.27 o 
 -21   1   8     4802.33     5463.65    289.15 o 
 -19   1   8      124.43      203.68    157.42 o 
 -17   1   8    22795.76    22971.90    636.97 o 
 -15   1   8      672.59      922.19    287.85 o 
 -13   1   8     7034.76     6999.36    396.13 o 
 -11   1   8     1914.41     2204.51    296.04 o 
  -9   1   8     9373.94    10072.28    482.58 o 
  -7   1   8    16138.58    15752.21    607.55 o 
  -5   1   8     9832.89     9884.83    479.55 o 
  -3   1   8    49845.99    57230.32   1328.84 o 
  -1   1   8     1687.95     1314.28    246.90 o 
   1   1   8    30048.85    30617.51    901.46 o 
   3   1   8     2987.31     2879.40    350.03 o 
   5   1   8    12347.92    12141.21    555.07 o 
   7   1   8     8915.50     8780.45    500.78 o 
   9   1   8     7806.24     8059.46    470.45 o 
  11   1   8      727.88      475.30    239.62 o 
  13   1   8      840.45      428.89    250.54 o 
  15   1   8      518.98      445.27    255.39 o 
  17   1   8     2193.30     2402.88    364.28 o 
  19   1   8     1614.90      882.35    300.59 o 
  21   1   8     3671.46     3977.10    465.90 o 
  23   1   8      268.36      -43.98    292.10 o 
  25   1   8     1645.29     2555.45    448.30 o 
 -44   2   8     2808.69     2460.21    672.15 o 
 -42   2   8      819.47      259.03    490.77 o 
 -40   2   8     4658.24     5106.96    618.16 o 
 -38   2   8     1195.75      461.65    456.80 o 
 -36   2   8     3163.61     3670.15    643.34 o 
 -34   2   8      815.93      773.16    437.69 o 
 -32   2   8     3653.45     4814.26    660.32 o 
 -30   2   8      329.41      449.21    394.31 o 
 -28   2   8     6141.64     5995.99    563.87 o 
 -26   2   8     5892.83     6159.17    563.26 o 
 -24   2   8     1364.11     1117.42    395.22 o 
 -22   2   8    16396.44    16508.53    469.78 o 
 -20   2   8     7754.94     8566.77    421.46 o 
 -18   2   8     3761.78     3853.64    268.22 o 
 -16   2   8    13128.35    13929.57    542.03 o 
 -14   2   8     2441.46     2617.63    307.56 o 
 -12   2   8    22626.98    22386.38    728.87 o 
 -10   2   8      248.95      573.27    213.84 o 
  -8   2   8    20485.41    20832.48    718.56 o 
  -6   2   8      946.56     1040.08    227.19 o 
  -4   2   8    12819.57    12484.56    554.16 o 
  -2   2   8      661.62      471.66    196.25 o 
   0   2   8     1818.47     2075.60    308.17 o 
   2   2   8     5703.80     5206.75    375.20 o 
   4   2   8      775.55      600.57    219.30 o 
   6   2   8      405.14       -6.67    206.56 o 
   8   2   8     4138.77     4402.66    383.39 o 
  10   2   8     2728.51     3393.82    403.11 o 
  12   2   8     7664.53     7840.46    490.16 o 
  14   2   8     4334.32     4385.07    391.58 o 
  16   2   8     4938.38     5332.02    431.92 o 
  18   2   8     2291.67     2751.09    393.71 o 
  20   2   8     1054.27      708.55    310.90 o 
  22   2   8      569.64      148.32    297.55 o 
  24   2   8      603.91      318.18    336.08 o 
  26   2   8        7.81      225.06    327.28 o 
 -43   3   8     1383.66     1190.83    592.99 o 
 -41   3   8      708.77      959.39    555.98 o 
 -39   3   8     1157.73     1363.72    517.76 o 
 -37   3   8     1564.13     2575.17    581.16 o 
 -35   3   8     1694.29     2669.20    586.92 o 
 -33   3   8     1147.81     1680.68    501.08 o 
 -31   3   8     4665.98     5209.48    554.77 o 
 -29   3   8     7437.86     8481.68    643.03 o 
 -27   3   8     5781.84     5099.38    530.20 o 
 -25   3   8     2676.61     2969.79    508.66 o 
 -23   3   8     3392.88     3464.74    505.93 o 
 -21   3   8     2072.26     2546.09    263.60 o 
 -19   3   8     1644.19     1992.80    295.73 o 
 -17   3   8     6462.04     6255.63    400.99 o 
 -15   3   8     1781.41     2412.59    308.78 o 
 -13   3   8    12228.83    11319.22    525.65 o 
 -11   3   8     5402.54     5475.80    386.12 o 
  -9   3   8     3569.20     3378.66    326.37 o 
  -7   3   8    18336.50    19209.73    708.85 o 
  -5   3   8      666.64      756.78    236.59 o 
  -3   3   8     9020.34     8309.70    475.00 o 
  -1   3   8     2946.11     3026.20    325.16 o 
   1   3   8      351.04       67.64    206.26 o 
   3   3   8     6251.01     5857.07    415.24 o 
   5   3   8     2733.43     3009.82    323.64 o 
   7   3   8    11496.53    12666.55    605.73 o 
   9   3   8     3975.30     3707.76    370.35 o 
  11   3   8     3502.85     3636.78    420.40 o 
  13   3   8     1122.07      809.25    276.02 o 
  15   3   8     1114.20      971.83    304.53 o 
  17   3   8     3464.40     3552.76    441.02 o 
  19   3   8     1155.15     1381.92    345.78 o 
  21   3   8     3345.32     4524.29    502.29 o 
  23   3   8      709.96      447.09    325.46 o 
  25   3   8      440.16      248.72    345.18 o 
 -42   4   8     1172.82     1438.94    583.89 o 
 -40   4   8     1293.73     1348.55    523.22 o 
 -38   4   8      141.71     -254.18    421.01 o 
 -36   4   8     1517.58     1396.48    488.65 o 
 -34   4   8     3649.30     4175.47    641.21 o 
 -32   4   8     4990.10     4354.13    526.26 o 
 -30   4   8     2156.78     1442.88    434.65 o 
 -28   4   8     1443.69     1721.03    458.31 o 
 -26   4   8     4515.44     4399.93    489.86 o 
 -24   4   8      157.21       23.41    182.18 o 
 -22   4   8    19216.15    19853.69    541.84 o 
 -20   4   8     1966.84     2042.54    303.32 o 
 -18   4   8     3971.56     3941.92    332.74 o 
 -16   4   8     9608.31     9442.28    487.74 o 
 -14   4   8      528.97      812.89    242.05 o 
 -12   4   8    12427.93    12383.86    557.80 o 
 -10   4   8     3720.05     3922.51    347.91 o 
  -8   4   8     6063.89     5977.18    414.64 o 
  -6   4   8     7371.28     7059.12    451.64 o 
  -4   4   8      325.61      478.33    232.64 o 
  -2   4   8    12113.99    12643.20    602.69 o 
   0   4   8      260.61      -32.46    217.18 o 
   2   4   8     9871.60     9256.35    528.08 o 
   4   4   8     1875.10     2061.95    346.39 o 
   6   4   8     3369.54     3650.43    423.74 o 
   8   4   8     1837.45     2363.15    365.50 o 
  10   4   8      271.83      321.21    265.10 o 
  12   4   8     4747.74     5000.20    437.99 o 
  14   4   8      493.64      429.19    287.55 o 
  16   4   8      205.60     -361.25    243.26 o 
  18   4   8     1238.83     1421.65    346.39 o 
  20   4   8      181.99      122.84    313.02 o 
  22   4   8      514.39      756.78    335.77 o 
  24   4   8      827.89      479.55    339.11 o 
  26   4   8       62.23      307.26    369.44 o 
 -39   5   8     2106.21     2820.25    638.48 o 
 -37   5   8     3446.38     4887.36    698.84 o 
 -35   5   8     4080.69     5243.15    682.77 o 
 -33   5   8     4361.94     4557.65    554.77 o 
 -31   5   8     3920.83     5432.42    649.71 o 
 -29   5   8     1462.22     1777.14    453.76 o 
 -27   5   8     2539.30     3130.85    531.72 o 
 -25   5   8     2408.42     2206.33    481.67 o 
 -23   5   8     3456.66     3750.98    295.33 o 
 -19   5   8     2739.79     3062.90    379.15 o 
 -17   5   8     9191.94     9392.24    517.16 o 
 -15   5   8      276.45       98.27    212.93 o 
 -13   5   8    13242.05    13996.60    623.01 o 
 -11   5   8     4375.01     4062.34    378.84 o 
  -9   5   8     4158.90     4245.24    380.06 o 
  -7   5   8     5352.41     5188.56    402.81 o 
  -5   5   8      884.68      795.60    269.35 o 
  -3   5   8     3736.19     3547.00    378.54 o 
  -1   5   8      360.20      175.62    205.95 o 
   1   5   8      753.32      872.34    275.11 o 
   3   5   8     4417.01     4371.72    405.23 o 
   5   5   8     3381.20     3344.99    428.28 o 
   7   5   8    13430.85    15974.54    731.60 o 
   9   5   8     2058.68     1981.88    381.27 o 
  11   5   8     2943.96     2927.32    429.19 o 
  13   5   8      231.46      155.91    273.29 o 
  15   5   8     1371.16     1600.00    382.79 o 
  17   5   8     1408.93     1273.63    377.93 o 
  19   5   8     2803.23     3671.97    530.81 o 
  21   5   8     2012.56     2166.90    424.95 o 
  23   5   8      452.44      603.60    357.61 o 
  25   5   8      457.49      201.40    381.88 o 
 -38   6   8      179.48      179.56    474.69 o 
 -36   6   8     1345.40     2156.59    567.51 o 
 -34   6   8     1540.04     2051.95    535.96 o 
 -32   6   8     1816.71     1565.73    479.85 o 
 -30   6   8     1824.61     3081.71    546.88 o 
 -28   6   8       72.10      -60.36    346.69 o 
 -26   6   8     4241.13     4412.97    510.48 o 
 -24   6   8     2350.52     2676.52    683.07 o 
 -22   6   8    10485.69    11234.89    576.91 o 
 -20   6   8     1863.91     2643.11    403.72 o 
 -18   6   8     6301.19     7483.46    507.15 o 
 -16   6   8      416.24      774.07    286.94 o 
 -14   6   8       23.31      316.06    259.03 o 
 -12   6   8     1325.18     1722.85    348.82 o 
 -10   6   8     4851.52     4520.65    421.01 o 
  -8   6   8     1039.41      406.75    282.09 o 
  -6   6   8     4327.44     3562.47    381.27 o 
  -4   6   8      201.04      193.82    270.86 o 
  -2   6   8    11233.13    12128.17    657.59 o 
   0   6   8     2798.34     3262.49    436.47 o 
   2   6   8    10984.92    13588.03    698.24 o 
   4   6   8     3344.28     4007.13    434.65 o 
   6   6   8     3540.97     4279.21    436.78 o 
   8   6   8     6146.03     6781.58    520.80 o 
  10   6   8     1342.97     1029.76    349.12 o 
  12   6   8     4148.39     4712.04    546.88 o 
  14   6   8      570.57      569.63    332.44 o 
  16   6   8      429.42      586.01    343.05 o 
  18   6   8      360.48      439.20    333.04 o 
  20   6   8     1092.98     1160.49    403.11 o 
  22   6   8     1711.05     2220.89    493.19 o 
  24   6   8      342.90      333.35    438.60 o 
 -33   7   8     1162.80     1070.71    479.85 o 
 -31   7   8     1028.79     1670.37    504.72 o 
 -29   7   8      279.90      -10.62    404.32 o 
 -27   7   8     1414.38     1549.65    490.46 o 
 -25   7   8      464.81      836.55    392.49 o 
 -23   7   8      697.54     1023.70    331.53 o 
 -21   7   8      416.48      567.20    318.79 o 
 -19   7   8     5960.84     6028.14    497.74 o 
 -17   7   8     4479.48     4659.87    465.59 o 
 -15   7   8     7429.60     7904.16    571.15 o 
 -13   7   8     5628.40     6630.23    539.00 o 
 -11   7   8     4127.06     4914.66    544.15 o 
  -9   7   8     1286.99     1650.96    404.93 o 
  -7   7   8     3485.46     4849.45    561.14 o 
  -5   7   8     1634.91     2011.91    435.56 o 
  -3   7   8     2510.79     3155.72    462.56 o 
  -1   7   8     1230.67      623.92    331.83 o 
   1   7   8      608.77      739.19    364.59 o 
   3   7   8     1368.91     1817.48    449.52 o 
   5   7   8     1008.48      951.20    375.20 o 
   7   7   8     3266.02     4847.02    574.79 o 
   9   7   8     1169.78     1549.95    416.46 o 
  11   7   8     2401.75     2302.18    455.58 o 
  13   7   8      822.14     1058.58    378.84 o 
  15   7   8      760.20      720.08    396.44 o 
  17   7   8      573.74      246.29    371.87 o 
  19   7   8     2071.77     2176.00    489.25 o 
  21   7   8       57.67      162.58    398.86 o 
 -30   8   8      366.03      312.11    452.25 o 
 -28   8   8      519.65      296.64    454.98 o 
 -26   8   8     4690.52     4932.86    562.65 o 
 -22   8   8     9189.96    10752.31    685.20 o 
 -20   8   8     2519.38     3038.64    499.56 o 
 -18   8   8     2394.49     3267.95    509.27 o 
 -16   8   8     1098.68     1751.05    446.48 o 
 -14   8   8      313.94      301.50    360.64 o 
 -12   8   8      174.81      184.72    361.25 o 
 -10   8   8      486.38      314.24    386.12 o 
  -8   8   8       85.85      273.90    355.19 o 
  -6   8   8      190.49      384.61    362.16 o 
  -4   8   8       71.13      220.51    381.57 o 
  -2   8   8     5226.63     7675.15    664.27 o 
   0   8   8      246.23      -57.33    348.21 o 
   2   8   8     5483.68     8295.74    700.06 o 
   4   8   8     2560.32     3496.95    582.98 o 
   6   8   8      856.47     1361.90    478.33 o 
   8   8   8     1704.93     1740.74    443.15 o 
  10   8   8      597.79      386.12    417.37 o 
  12   8   8       86.17      128.30    405.54 o 
  14   8   8      354.99      142.26    402.50 o 
  16   8   8      101.06      271.77    411.60 o 
  18   8   8      441.09      712.80    451.34 o 
 -23   9   8       42.42     -128.91    468.02 o 
 -21   9   8      665.33     1210.24    481.67 o 
 -19   9   8     2323.50     3068.97    589.65 o 
 -17   9   8     2309.46     3200.91    627.26 o 
 -15   9   8     1751.89     3156.33    623.92 o 
 -13   9   8     2104.44     2872.42    594.20 o 
 -11   9   8     1037.85     1521.75    550.83 o 
  -9   9   8     1333.33     2104.72    578.73 o 
  -7   9   8     1824.93     3099.91    637.88 o 
  -5   9   8     1227.36     2086.52    550.83 o 
  -3   9   8     1151.86     1035.53    527.47 o 
  -1   9   8      578.39     1210.84    565.69 o 
   1   9   8      225.63      443.15    513.21 o 
   3   9   8      387.33      821.38    553.86 o 
   5   9   8      430.22      178.05    502.90 o 
   7   9   8     1248.68     2091.68    598.14 o 
   9   9   8      714.38      892.36    547.49 o 
  11   9   8      939.88     1000.34    546.28 o 
  13   9   8      670.86       39.13    495.62 o 
 -20  10   8      555.19      118.90    607.55 o 
 -18  10   8      753.86     1421.04    742.83 o 
 -16  10   8      220.04      231.73    629.38 o 
 -14  10   8      317.79      -16.68    611.49 o 
 -12  10   8      508.70      303.92    658.50 o 
 -10  10   8      152.89      114.05    664.27 o 
  -8  10   8      459.29     -802.58    617.25 o 
  -6  10   8      734.91     1398.60    657.90 o 
  -4  10   8       62.09      769.82    665.78 o 
  -2  10   8     3211.96     4968.65    861.73 o 
   0  10   8      923.67     1386.47    656.68 o 
   2  10   8     2506.21     5675.99    964.55 o 
   4  10   8      510.40      524.44    640.61 o 
   6  10   8      688.92     1244.51    706.73 o 
 -14 -10   9     3556.58     3743.55    609.37 o 
 -12 -10   9     2154.22     2242.13    525.65 o 
 -10 -10   9     1646.11     1362.50    476.21 o 
  -8 -10   9     1769.53     1880.57    492.28 o 
  -6 -10   9      498.15      333.95    440.42 o 
  -4 -10   9     1028.88      542.33    464.38 o 
  -2 -10   9      967.07      314.24    426.16 o 
   0 -10   9      760.14      474.09    412.82 o 
 -21  -9   9     2592.52     3360.46    520.49 o 
 -19  -9   9      690.50      767.09    442.24 o 
 -17  -9   9      648.69      277.84    382.48 o 
 -15  -9   9       39.84      325.16    374.29 o 
 -13  -9   9      297.54      535.36    385.82 o 
 -11  -9   9      118.54      183.51    385.82 o 
  -9  -9   9     1338.70     2046.18    449.52 o 
  -7  -9   9      900.58      507.45    382.18 o 
  -5  -9   9     8856.21     8222.04    680.34 o 
  -3  -9   9     1076.24      785.59    408.57 o 
  -1  -9   9     6086.07     4874.01    655.77 o 
   1  -9   9      707.00      846.86    408.87 o 
   3  -9   9     1392.98     1372.51    482.28 o 
   5  -9   9       69.92      120.72    402.20 o 
   7  -9   9     3768.99     4443.00    650.01 o 
   9  -9   9       22.95      245.08    450.43 o 
 -30  -8   9     1040.06      868.70    702.79 o 
 -28  -8   9      240.01      138.92    617.25 o 
 -26  -8   9       99.41      124.36    643.34 o 
 -22  -8   9      316.30      750.41    387.03 o 
 -20  -8   9     1433.98     1252.40    411.60 o 
 -18  -8   9     1137.07     1428.02    408.27 o 
 -16  -8   9     2490.15     3261.88    514.12 o 
 -14  -8   9     6134.49     5539.49    535.96 o 
 -12  -8   9     2606.58     2752.91    484.70 o 
 -10  -8   9     3046.02     3666.20    527.77 o 
  -8  -8   9     2396.35     2802.96    488.95 o 
  -6  -8   9      608.28      523.83    364.59 o 
  -4  -8   9     1174.09     1155.64    402.50 o 
  -2  -8   9     1834.34     1829.01    466.20 o 
   0  -8   9     1013.62      398.26    404.32 o 
   2  -8   9      611.18       31.85    319.70 o 
   4  -8   9     1456.42     1538.43    430.41 o 
   6  -8   9     1192.55     1570.28    484.70 o 
   8  -8   9     2391.49     1834.16    483.19 o 
  10  -8   9     2754.12     2552.72    544.46 o 
  12  -8   9     2299.29     2577.90    521.71 o 
  14  -8   9      353.38      471.66    438.90 o 
 -33  -7   9      192.67     -242.35    654.26 o 
 -31  -7   9      638.38      339.11    664.87 o 
 -29  -7   9     3047.82     2219.38    724.02 o 
 -27  -7   9      377.71      196.85    595.11 o 
 -25  -7   9     7708.33     6985.11    776.49 o 
 -23  -7   9     1846.18     1435.91    615.43 o 
 -21  -7   9     2138.93     1714.52   1341.88 o 
 -19  -7   9      942.74     1183.88    531.11 o 
 -17  -7   9      536.16      212.32    323.03 o 
 -15  -7   9      133.71       77.95    316.36 o 
 -13  -7   9     1312.28      799.55    344.87 o 
 -11  -7   9      899.17     1017.63    365.80 o 
  -9  -7   9     5546.84     4572.21    477.73 o 
  -7  -7   9     2909.45     2385.90    414.33 o 
  -5  -7   9    13596.32    12232.51    708.25 o 
  -3  -7   9     2142.74     2058.01    407.36 o 
  -1  -7   9     3066.65     3192.12    482.28 o 
   1  -7   9     2853.44     3365.01    524.74 o 
   3  -7   9      530.12      184.72    366.71 o 
   5  -7   9      755.76      535.96    385.52 o 
   7  -7   9     1409.30     1925.16    467.72 o 
   9  -7   9     1109.56     1075.26    479.24 o 
  11  -7   9       73.95     -302.41    369.14 o 
  13  -7   9     1179.96     1253.31    444.06 o 
  15  -7   9      126.99      154.09    404.93 o 
  17  -7   9      432.41      544.76    429.19 o 
 -36  -6   9      726.57      429.50    687.32 o 
 -34  -6   9     3917.92     3137.22    790.75 o 
 -32  -6   9     3803.80     3850.62    829.27 o 
 -30  -6   9     2397.41      827.45    584.19 o 
 -28  -6   9     2466.68     1299.11    592.08 o 
 -26  -6   9     2035.24      609.67    522.92 o 
 -24  -6   9      824.87      271.77    433.74 o 
 -22  -6   9     3828.09     4127.72    665.78 o 
 -20  -6   9     1746.81     1517.42    297.39 o 
 -18  -6   9     5449.28     4524.59    341.05 o 
 -16  -6   9     4494.80     4175.16    350.16 o 
 -14  -6   9     7371.75     6894.99    390.93 o 
 -12  -6   9     2651.98     3026.81    435.56 o 
 -10  -6   9     3135.96     4264.35    514.73 o 
  -8  -6   9     3062.79     3474.51    478.94 o 
  -6  -6   9     1325.56     1004.89    351.55 o 
  -4  -6   9      712.80      301.80    335.17 o 
  -2  -6   9     4097.26     4505.79    534.75 o 
   0  -6   9     2967.61     2735.02    458.01 o 
   2  -6   9     2715.95     3381.69    494.10 o 
   4  -6   9     1635.61     1438.94    394.62 o 
   6  -6   9     1274.96     1133.20    338.81 o 
   8  -6   9     1607.79     1088.61    364.28 o 
  10  -6   9     1381.40     1165.95    397.04 o 
  12  -6   9     1844.37     2249.10    474.69 o 
  14  -6   9      561.96      -83.11    338.20 o 
  16  -6   9     1692.18     1184.76    424.04 o 
  18  -6   9      708.77      579.94    421.61 o 
  20  -6   9      328.55       79.17    441.02 o 
 -39  -5   9     1347.08      619.07    638.79 o 
 -37  -5   9      331.71      101.61    578.12 o 
 -35  -5   9      800.98      141.04    561.44 o 
 -33  -5   9     1512.18      928.46    579.34 o 
 -31  -5   9     2040.60     1575.13    608.76 o 
 -29  -5   9     5372.58     5513.11    772.85 o 
 -27  -5   9     1368.75      831.70    497.74 o 
 -25  -5   9     5525.48     5180.37    625.74 o 
 -23  -5   9     1522.04     1656.19    439.66 o 
 -21  -5   9     2755.95     2495.86    309.57 o 
 -19  -5   9     7010.19     6981.00    685.35 o 
 -15  -5   9     8559.36     8230.85    394.67 o 
 -13  -5   9      889.86      527.84    249.48 o 
 -11  -5   9     3479.73     3293.15    314.89 o 
  -9  -5   9     3948.67     3633.31    326.86 o 
  -7  -5   9     3937.48     3799.36    399.77 o 
  -5  -5   9     5558.26     5455.78    484.10 o 
  -3  -5   9      309.32      113.74    274.20 o 
  -1  -5   9     2673.46     2529.97    410.69 o 
   1  -5   9      595.31      205.65    292.40 o 
   3  -5   9     1014.26      774.07    326.07 o 
   5  -5   9     1512.84     1216.91    385.21 o 
   7  -5   9     1742.30     2048.31    429.50 o 
   9  -5   9     2688.96     2265.18    457.40 o 
  11  -5   9     2906.38     2380.74    455.89 o 
  13  -5   9     2317.87     2165.99    434.05 o 
  15  -5   9     1111.56      528.99    356.10 o 
  17  -5   9     1685.24     1551.47    425.25 o 
  19  -5   9     1489.23     1884.82    481.37 o 
  21  -5   9     1113.13      735.55    376.42 o 
  23  -5   9      592.38      252.06    400.99 o 
 -40  -4   9      537.99      517.16    574.79 o 
 -38  -4   9      866.58      417.67    547.79 o 
 -36  -4   9      964.45     1005.50    573.88 o 
 -34  -4   9      487.33      169.25    491.68 o 
 -32  -4   9     1927.20     1442.28    606.33 o 
 -30  -4   9     1615.48     1603.94    550.83 o 
 -28  -4   9     4840.11     5411.49    741.61 o 
 -26  -4   9      161.12     -381.88    368.23 o 
 -24  -4   9     4974.31     4853.39    543.55 o 
 -22  -4   9     5035.59     4441.88    435.87 o 
 -20  -4   9     2019.04     1716.17    429.19 o 
 -18  -4   9     4353.27     4381.43    304.12 o 
 -16  -4   9     2208.25     2044.91    310.29 o 
 -14  -4   9     2717.76     3221.54    414.64 o 
 -12  -4   9     6088.69     6027.58    340.46 o 
 -10  -4   9     5597.44     5354.84    324.86 o 
  -8  -4   9     6151.26     6648.65    350.53 o 
  -6  -4   9     2547.76     2396.34    389.92 o 
  -4  -4   9     1455.98     1654.30    365.50 o 
  -2  -4   9     4497.83     4731.46    452.55 o 
   0  -4   9     4444.67     4657.45    463.47 o 
   2  -4   9     9623.03     9860.86    602.69 o 
   4  -4   9     4295.06     4918.91    481.37 o 
   6  -4   9     3254.18     3922.20    471.36 o 
   8  -4   9     1298.59     1742.86    420.40 o 
  10  -4   9      172.23      321.82    316.66 o 
  12  -4   9     3049.82     2862.41    472.87 o 
  14  -4   9      283.41      323.03    333.35 o 
  16  -4   9     1298.63     1357.95    391.89 o 
  18  -4   9     1502.70      292.70    355.49 o 
  20  -4   9      581.56      455.89    371.56 o 
  22  -4   9     2319.23     2095.62    496.23 o 
  24  -4   9      233.76      525.04    400.08 o 
 -41  -3   9     1176.40      911.17    555.38 o 
 -39  -3   9     4183.46     3013.46    690.35 o 
 -37  -3   9      783.48      563.26    529.59 o 
 -35  -3   9     2178.43     1790.79    589.65 o 
 -33  -3   9     2781.76     2193.59    588.74 o 
 -31  -3   9     2135.30     1686.45    540.51 o 
 -29  -3   9     4820.76     3924.02    633.63 o 
 -27  -3   9     5712.01     4565.24    551.13 o 
 -25  -3   9     1288.20     1215.39    450.73 o 
 -23  -3   9     3376.60     3613.52    311.03 o 
 -21  -3   9     1394.27     1285.68    320.91 o 
 -19  -3   9     4593.95     4386.52    311.76 o 
 -17  -3   9     6706.61     6789.26    354.44 o 
 -15  -3   9    13754.94    13220.10    462.56 o 
 -13  -3   9     4406.52     4134.38    452.70 o 
  -9  -3   9     8771.28     8470.23    370.40 o 
  -7  -3   9     6704.26     6710.00    340.52 o 
  -5  -3   9     2835.08     3058.41    281.36 o 
  -3  -3   9     3529.25     3682.57    280.36 o 
  -1  -3   9     2085.47     1984.09    244.98 o 
   1  -3   9     3337.77     3173.01    425.86 o 
   3  -3   9     2275.14     2436.86    401.59 o 
   5  -3   9     3819.70     4001.98    397.35 o 
   7  -3   9     7013.72     6590.79    502.90 o 
   9  -3   9      812.77      808.65    309.38 o 
  11  -3   9      456.62      318.48    295.73 o 
  13  -3   9     1745.05     1091.03    326.37 o 
  15  -3   9     1642.19     1290.01    364.89 o 
  17  -3   9     2053.74     2160.53    430.41 o 
  19  -3   9      250.78      304.83    344.87 o 
  21  -3   9      945.59      962.12    378.84 o 
  23  -3   9      353.46      110.71    387.64 o 
  25  -3   9      236.85       85.54    384.61 o 
 -42  -2   9      377.31     -193.52    494.10 o 
 -40  -2   9      856.84       96.15    477.12 o 
 -38  -2   9      906.68      499.26    498.96 o 
 -36  -2   9     1614.76     1014.90    506.24 o 
 -34  -2   9     2086.91     1316.40    532.32 o 
 -32  -2   9      878.49      652.44    439.20 o 
 -30  -2   9     1052.94      628.47    437.99 o 
 -28  -2   9     1157.70      671.55    418.88 o 
 -26  -2   9     2528.19     2729.86    534.75 o 
 -24  -2   9     7590.16     8285.73    648.19 o 
 -22  -2   9     2114.45     2544.86    394.01 o 
 -20  -2   9     3501.76     3652.68    315.93 o 
 -18  -2   9     2206.98     2026.82    263.15 o 
 -16  -2   9     2451.38     2683.60    276.81 o 
 -14  -2   9      447.59      484.12    411.30 o 
 -12  -2   9     4547.63     4963.96    302.21 o 
 -10  -2   9     3467.97     3457.13    379.30 o 
  -8  -2   9      505.88      162.45    221.57 o 
  -6  -2   9    11787.72    11631.48    798.18 o 
  -4  -2   9     2820.27     2697.71    357.01 o 
  -2  -2   9    21205.47    20396.61    770.12 o 
   0  -2   9     7565.74     8275.12    516.25 o 
   2  -2   9     8142.46     7448.58    483.79 o 
   4  -2   9     1634.62     2103.81    373.38 o 
   6  -2   9     5785.60     5773.05    465.59 o 
   8  -2   9     1528.15      969.71    313.63 o 
  10  -2   9      740.50      558.41    286.33 o 
  12  -2   9     1942.08     1680.68    365.80 o 
  14  -2   9     2241.35     1757.73    381.27 o 
  16  -2   9      189.07       23.66    285.42 o 
  18  -2   9     3022.67     2955.53    440.42 o 
  20  -2   9      312.73       87.05    308.17 o 
  22  -2   9     1360.71     1107.11    382.79 o 
  24  -2   9      506.03        1.21    378.24 o 
  26  -2   9     1552.91     1567.85    491.68 o 
 -43  -1   9     2487.13     1834.77    650.31 o 
 -41  -1   9      270.63     -549.01    491.98 o 
 -39  -1   9     5312.21     3681.98    694.90 o 
 -37  -1   9     3639.68     1608.80    577.82 o 
 -35  -1   9     7120.11     5932.59    652.13 o 
 -33  -1   9      613.88      -60.66    419.19 o 
 -31  -1   9     1677.81     1525.99    512.91 o 
 -29  -1   9      722.35      586.31    431.92 o 
 -27  -1   9      191.13      443.45    385.52 o 
 -25  -1   9     1147.43     1255.74    431.32 o 
 -23  -1   9      718.29      575.15    204.53 o 
 -21  -1   9     3478.97     3614.78    286.94 o 
 -19  -1   9     5857.01     6286.81    326.89 o 
 -17  -1   9     2985.80     3087.48    281.22 o 
 -15  -1   9    15501.51    14791.27    468.03 o 
 -13  -1   9     2262.27     2637.88    356.25 o 
 -11  -1   9     2881.13     3417.23    262.27 o 
  -9  -1   9      437.04      426.06    171.48 o 
  -7  -1   9     7863.24     8090.70    477.42 o 
  -5  -1   9     3943.37     3893.08    370.65 o 
  -3  -1   9     7790.30     7643.91    464.99 o 
  -1  -1   9     3775.26     3423.25    359.13 o 
   1  -1   9     2712.77     3332.86    402.20 o 
   3  -1   9      150.61     -220.21    210.50 o 
   5  -1   9    12016.20    13335.67    641.82 o 
   7  -1   9     2177.02     1747.41    360.64 o 
   9  -1   9     4276.96     4806.07    408.57 o 
  11  -1   9     1104.09     1075.26    314.54 o 
  13  -1   9     1914.54     1841.44    360.04 o 
  15  -1   9      495.28      744.95    288.15 o 
  17  -1   9     3225.09     3998.03    411.00 o 
  19  -1   9      569.07      481.37    313.63 o 
  21  -1   9      412.93       94.94    310.60 o 
  23  -1   9      228.56      304.53    323.64 o 
  25  -1   9      691.30      303.62    349.42 o 
 -42   0   9      709.46      843.83    555.68 o 
 -40   0   9      456.19     -146.50    475.30 o 
 -38   0   9     1161.69      448.91    482.88 o 
 -36   0   9     2419.37     2831.47    619.98 o 
 -34   0   9        7.43      -12.13    395.53 o 
 -32   0   9     1119.52      -32.46    416.46 o 
 -30   0   9    10758.35    10398.04    743.43 o 
 -28   0   9       31.12      -63.39    377.02 o 
 -26   0   9     7098.70     7781.01    656.38 o 
 -24   0   9     7938.42     8166.23    637.57 o 
 -22   0   9     5266.82     4789.38    292.17 o 
 -20   0   9     4984.40     4948.69    295.78 o 
 -18   0   9     5452.22     5767.32    311.70 o 
 -16   0   9     3343.61     3391.75    294.59 o 
 -14   0   9     6292.45     5972.18    311.68 o 
 -12   0   9     2694.98     2790.83    333.95 o 
 -10   0   9      668.68      818.65    237.19 o 
  -8   0   9       47.59       16.99    194.43 o 
  -6   0   9     5353.68     4793.33    390.67 o 
  -4   0   9     5112.96     5358.41    409.48 o 
  -2   0   9     5763.38     7258.70    467.72 o 
   0   0   9      655.88      878.11    275.72 o 
   2   0   9     2930.63     3013.46    387.34 o 
   4   0   9     3219.16     3197.58    399.77 o 
   6   0   9     3718.99     3528.19    374.29 o 
   8   0   9     3230.61     3690.17    428.59 o 
  10   0   9      340.89      295.73    259.03 o 
  12   0   9      372.80      144.99    261.76 o 
  14   0   9     1147.39      554.16    283.91 o 
  16   0   9       34.69      -49.74    265.10 o 
  18   0   9     1553.93      958.48    324.55 o 
  20   0   9     1512.01     1245.12    344.27 o 
  22   0   9     3027.42     3034.09    481.37 o 
  24   0   9     1529.58      699.45    358.52 o 
  26   0   9     4384.14     5426.96    620.59 o 
 -43   1   9     2405.20     2427.15    668.51 o 
 -41   1   9      210.08      -25.48    512.00 o 
 -39   1   9     5195.44     4816.69    757.08 o 
 -37   1   9     3581.25     3590.98    657.29 o 
 -35   1   9     7162.20     7161.94    697.63 o 
 -33   1   9      704.00      435.26    417.67 o 
 -31   1   9     1516.57     1054.64    491.98 o 
 -29   1   9      653.04      218.39    371.26 o 
 -27   1   9      174.95       36.70    353.97 o 
 -25   1   9     1311.01     1048.57    440.72 o 
 -23   1   9      541.09      658.69    196.31 o 
 -21   1   9     3673.38     3747.15    288.79 o 
 -19   1   9     5529.49     6418.38    321.33 o 
 -17   1   9     2923.99     3091.96    273.31 o 
 -15   1   9    15822.68    15298.14    612.70 o 
 -13   1   9     2223.87     2536.34    353.06 o 
 -11   1   9     2364.27     2972.52    350.64 o 
  -9   1   9      329.62      182.90    204.74 o 
  -7   1   9     7079.29     7033.64    447.70 o 
  -5   1   9     4247.33     3750.22    363.98 o 
  -3   1   9     7646.70     7352.12    467.72 o 
  -1   1   9     4119.66     4267.99    384.91 o 
   1   1   9     2379.45     2600.95    367.92 o 
   3   1   9      141.32      -50.96    227.49 o 
   5   1   9    12615.80    14702.12    670.64 o 
   7   1   9     2234.43     2715.00    399.17 o 
   9   1   9     3803.02     3716.55    387.03 o 
  11   1   9      982.17      452.25    274.81 o 
  13   1   9     1087.96      657.29    291.19 o 
  15   1   9      605.02      339.72    277.23 o 
  17   1   9     3098.61     3770.24    403.72 o 
  19   1   9      728.89      506.24    324.25 o 
  21   1   9      448.23      306.65    320.00 o 
  23   1   9      278.81      528.99    351.55 o 
  25   1   9      737.27      631.81    388.55 o 
 -42   2   9      312.17     -114.35    513.52 o 
 -40   2   9      748.62      169.86    495.92 o 
 -38   2   9      926.08      440.42    483.79 o 
 -36   2   9     1877.12     2759.59    603.91 o 
 -34   2   9     2395.93     2028.59    556.28 o 
 -32   2   9      709.35      402.20    418.58 o 
 -30   2   9     1476.24     1343.39    461.65 o 
 -28   2   9     1035.30      902.98    452.55 o 
 -26   2   9     3235.55     4558.56    625.14 o 
 -24   2   9     8039.87     8801.68    655.47 o 
 -22   2   9     2532.20     3145.64    365.80 o 
 -20   2   9     3063.19     3396.08    305.81 o 
 -18   2   9     2506.72     3104.15    428.59 o 
 -16   2   9     2800.31     3011.95    320.30 o 
 -14   2   9      576.94     1125.31    260.55 o 
 -12   2   9     5235.73     5734.22    424.04 o 
 -10   2   9     3724.00     4129.67    363.98 o 
  -8   2   9      306.03      246.60    211.72 o 
  -6   2   9    11278.34    10979.50    552.34 o 
  -4   2   9     3182.53     3003.15    356.70 o 
  -2   2   9    18287.66    19103.87    743.43 o 
   0   2   9     7927.56     8372.18    508.97 o 
   2   2   9     7472.42     7922.66    505.93 o 
   4   2   9     1270.68     1052.82    301.80 o 
   6   2   9     6057.49     6390.60    453.76 o 
   8   2   9     1622.93     1455.93    333.65 o 
  10   2   9      611.58      285.12    247.20 o 
  12   2   9     1728.15     1942.75    347.91 o 
  14   2   9     2498.70     2158.11    381.57 o 
  16   2   9      101.18      129.82    298.16 o 
  18   2   9     3323.71     3747.49    472.57 o 
  20   2   9      350.90       90.69    323.94 o 
  22   2   9     1200.23      952.11    354.58 o 
  24   2   9      425.81       53.69    327.89 o 
  26   2   9     1608.05     1879.36    442.54 o 
 -41   3   9     1154.08      954.24    566.29 o 
 -39   3   9     4224.86     5411.49    784.99 o 
 -37   3   9      731.01      320.61    478.33 o 
 -35   3   9     2542.27     3105.37    634.54 o 
 -33   3   9     2728.25     2736.53    600.87 o 
 -31   3   9     2056.96     2148.10    557.19 o 
 -29   3   9     4240.77     4313.48    621.50 o 
 -27   3   9     5785.55     5472.46    569.63 o 
 -25   3   9     1568.24     2021.61    477.42 o 
 -23   3   9     2847.02     3507.34    512.15 o 
 -21   3   9     1611.55     2012.64    679.43 o 
 -19   3   9     5096.54     4281.33    377.33 o 
 -17   3   9     6404.49     6365.13    424.04 o 
 -15   3   9    14218.03    15200.17    647.58 o 
 -13   3   9     4457.56     4169.10    384.91 o 
 -11   3   9     7658.57     7429.16    474.69 o 
  -9   3   9     9555.24     8827.76    496.53 o 
  -7   3   9     5638.18     5297.45    416.76 o 
  -5   3   9     3244.47     3102.64    335.47 o 
  -3   3   9     3495.07     3647.09    366.10 o 
  -1   3   9     2799.05     3450.85    353.06 o 
   1   3   9     3032.70     3208.50    420.40 o 
   3   3   9     2661.33     2962.81    396.13 o 
   5   3   9     4334.18     3990.45    373.08 o 
   7   3   9     6515.66     6511.93    474.09 o 
   9   3   9      861.38     1039.47    303.62 o 
  11   3   9      286.09      358.22    269.95 o 
  13   3   9     1213.72     1057.67    323.34 o 
  15   3   9     1314.73      869.61    315.75 o 
  17   3   9     2085.24     2886.98    441.63 o 
  19   3   9      386.61      213.23    325.76 o 
  21   3   9     1160.53     1563.00    403.11 o 
  23   3   9      450.23      323.34    386.73 o 
  25   3   9      237.13      -85.54    415.55 o 
 -40   4   9      427.69      320.61    522.92 o 
 -38   4   9      878.02      585.71    501.08 o 
 -36   4   9      855.65      211.11    458.92 o 
 -34   4   9      589.50      770.43    489.86 o 
 -32   4   9     2104.22     3650.73    639.70 o 
 -30   4   9     1977.09     2062.56    519.28 o 
 -28   4   9     4634.08     5812.18    583.89 o 
 -26   4   9       44.39     -179.87    359.13 o 
 -24   4   9     5028.59     4595.57    525.65 o 
 -22   4   9     4530.33     4408.58    588.13 o 
 -18   4   9     4805.91     5076.33    407.36 o 
 -16   4   9     1605.01     1909.99    322.12 o 
 -14   4   9     2232.70     2399.24    360.04 o 
 -12   4   9     6310.05     5818.55    433.44 o 
 -10   4   9     5005.24     5188.25    423.74 o 
  -8   4   9     5708.65     6284.44    457.10 o 
  -6   4   9     2535.28     2534.52    363.98 o 
  -4   4   9     1933.82     1654.90    342.45 o 
  -2   4   9     3451.63     3626.17    373.99 o 
   0   4   9     4250.48     4193.67    412.21 o 
   2   4   9     8754.64     8818.66    534.45 o 
   4   4   9     3626.46     3904.31    413.73 o 
   6   4   9     3317.01     4312.88    488.95 o 
   8   4   9      928.21      669.42    306.65 o 
  10   4   9       95.65      218.39    298.46 o 
  12   4   9     2730.95     2550.60    420.40 o 
  14   4   9      415.21      611.49    307.56 o 
  16   4   9     1082.81     1767.13    388.85 o 
  18   4   9     1088.85     1021.27    383.09 o 
  20   4   9      756.09      694.29    363.07 o 
  22   4   9     2066.29     2502.98    458.31 o 
  24   4   9      230.81      584.19    376.42 o 
 -39   5   9     1627.10     2391.66    617.56 o 
 -37   5   9      276.65      158.94    494.41 o 
 -35   5   9      830.64     1319.74    530.20 o 
 -33   5   9     1507.42     2190.26    584.80 o 
 -31   5   9     1945.46     2795.07    581.16 o 
 -29   5   9     5037.23     5295.63    588.13 o 
 -27   5   9     1349.79     1040.38    430.71 o 
 -25   5   9     4919.55     5001.41    638.79 o 
 -23   5   9     1375.28     1540.25    333.95 o 
 -21   5   9     3397.17     3928.27    413.42 o 
 -19   5   9     7081.19     6040.27    431.92 o 
 -17   5   9     3451.40     3937.67    424.65 o 
 -15   5   9     8583.86     8498.06    511.09 o 
 -13   5   9      898.76     1163.53    294.52 o 
 -11   5   9     2638.57     2513.60    367.32 o 
  -9   5   9     3830.75     3611.91    419.49 o 
  -7   5   9     3380.51     3622.22    440.11 o 
  -5   5   9     4460.89     4737.82    429.19 o 
  -3   5   9      304.00      113.74    256.61 o 
  -1   5   9     1880.31     1705.56    375.51 o 
   1   5   9      645.33      608.46    308.17 o 
   3   5   9      979.45      634.54    312.11 o 
   5   5   9     1964.39     1496.87    384.91 o 
   7   5   9     1421.92     1586.66    371.56 o 
   9   5   9     2730.54     3072.31    439.51 o 
  11   5   9     2674.26     2757.46    452.55 o 
  13   5   9     1962.66     2815.09    460.44 o 
  15   5   9     1063.25      877.20    368.23 o 
  17   5   9     1541.27     2209.37    448.00 o 
  19   5   9     1618.99     2173.27    468.32 o 
  21   5   9     1004.66      767.70    377.02 o 
  23   5   9      686.80      405.84    410.09 o 
 -36   6   9      830.78      615.43    502.60 o 
 -34   6   9     3662.06     4413.88    704.91 o 
 -32   6   9     3820.56     5724.21    717.35 o 
 -30   6   9     2239.21     2996.17    572.66 o 
 -28   6   9     2441.01     2879.09    551.74 o 
 -26   6   9     1731.51     2450.20    527.47 o 
 -22   6   9     3626.60     4054.15    461.65 o 
 -20   6   9     1764.20     2101.08    380.06 o 
 -18   6   9     5888.95     5387.53    450.73 o 
 -16   6   9     3689.91     4079.63    418.58 o 
 -14   6   9     6912.14     6944.77    507.75 o 
 -12   6   9     2651.37     2185.10    361.25 o 
 -10   6   9     2994.77     3297.06    417.37 o 
  -8   6   9     3361.23     4278.30    492.59 o 
  -6   6   9      936.35      809.56    327.58 o 
  -4   6   9      939.95      713.71    328.19 o 
  -2   6   9     3432.06     3927.06    499.26 o 
   0   6   9     3225.25     4375.06    512.00 o 
   2   6   9     2603.32     2745.63    441.93 o 
   4   6   9     1453.19     1402.85    376.42 o 
   6   6   9     1315.41     1734.67    405.23 o 
   8   6   9     1457.38     1086.79    359.43 o 
  10   6   9     1107.63     1184.15    401.90 o 
  12   6   9     1710.69     1809.29    403.11 o 
  14   6   9      430.72      389.76    348.51 o 
  16   6   9     1479.33     1543.89    449.21 o 
  18   6   9      613.29     1150.79    415.55 o 
  20   6   9      214.23     -205.04    387.34 o 
 -33   7   9      374.92      344.87    513.52 o 
 -31   7   9      530.49      341.54    461.95 o 
 -29   7   9     2955.96     2681.94    571.15 o 
 -27   7   9      367.80      152.57    400.99 o 
 -23   7   9     1860.00     2154.47    440.11 o 
 -21   7   9     2292.55     2440.80    421.31 o 
 -19   7   9     1099.63     1605.16    373.99 o 
 -17   7   9      791.55     1048.87    359.73 o 
 -15   7   9       94.82       56.72    313.02 o 
 -13   7   9     1259.30     1703.13    397.35 o 
 -11   7   9      810.69     1143.51    372.78 o 
  -9   7   9     5168.32     6531.65    552.34 o 
  -7   7   9     2791.48     3112.95    493.80 o 
  -5   7   9    12867.34    13932.30    766.48 o 
  -3   7   9     2312.71     2745.94    473.48 o 
  -1   7   9     2952.83     3341.05    512.91 o 
   1   7   9     3178.00     3557.01    522.92 o 
   3   7   9      470.17      430.10    340.93 o 
   5   7   9      788.46     1188.10    396.74 o 
   7   7   9     1237.92     1902.41    464.08 o 
   9   7   9     1085.13     1325.80    434.96 o 
  11   7   9       89.17     -179.87    366.41 o 
  13   7   9     1043.61      880.53    408.57 o 
  15   7   9      106.26      164.70    410.69 o 
  17   7   9      416.82       50.35    449.52 o 
 -30   8   9     1016.02     1560.87    579.03 o 
 -28   8   9      263.49      759.51    489.25 o 
 -26   8   9       80.38       33.36    430.41 o 
 -22   8   9      272.36      358.83    361.86 o 
 -20   8   9     1589.38     2210.58    475.00 o 
 -18   8   9     1082.25     1112.87    437.69 o 
 -16   8   9     2336.44     3408.08    569.63 o 
 -14   8   9     6042.65     6553.49    612.40 o 
 -12   8   9     2942.41     4419.04    605.73 o 
 -10   8   9     2952.44     4217.33    607.85 o 
  -8   8   9     2857.65     5105.75    636.66 o 
  -6   8   9      430.38      573.88    400.68 o 
  -4   8   9     1281.91     1698.58    508.06 o 
  -2   8   9     1743.56     1776.84    506.54 o 
   0   8   9      987.59      971.22    452.85 o 
   2   8   9      705.73      288.15    417.67 o 
   4   8   9     1177.72     1637.92    454.67 o 
   6   8   9     1072.36     1190.52    427.98 o 
   8   8   9     1853.43     2609.75    563.87 o 
  10   8   9     2648.59     3454.49    589.35 o 
  12   8   9     2277.07     3459.64    597.54 o 
  14   8   9      295.80      361.55    457.10 o 
 -23   9   9      106.68      476.51    450.43 o 
 -21   9   9     2102.74     3159.06    615.13 o 
 -19   9   9      662.68      681.25    461.35 o 
 -17   9   9      469.84      384.61    470.45 o 
 -15   9   9       30.05     -487.74    471.96 o 
 -13   9   9      274.34      577.21    467.41 o 
 -11   9   9      101.20     -355.79    458.01 o 
  -9   9   9     1211.96     1243.60    573.27 o 
  -7   9   9      849.41     1004.59    550.83 o 
  -5   9   9     8727.48    12862.50    927.55 o 
  -3   9   9     1090.49     1365.23    562.65 o 
  -1   9   9     6139.59     8417.37    788.63 o 
   1   9   9      775.16     1575.13    573.57 o 
   3   9   9     1326.58     2176.61    566.29 o 
   5   9   9       48.01       40.04    503.81 o 
   7   9   9     3647.61     6263.21    822.90 o 
   9   9   9       26.34      689.14    547.19 o 
 -14  10   9     3382.68     4749.05    809.25 o 
 -12  10   9     1950.01     4645.92    832.61 o 
 -10  10   9     1505.67     2657.67    743.13 o 
  -8  10   9     1857.78     3337.71    803.79 o 
  -6  10   9      378.87      781.04    680.04 o 
  -4  10   9      983.45     2300.67    712.80 o 
  -2  10   9      845.82     2042.24    786.20 o 
   0  10   9      758.71      487.74    706.73 o 
 -19  -9  10     1894.58     1206.60    509.57 o 
 -17  -9  10     1299.82     1521.75    469.23 o 
 -15  -9  10     3481.09     3812.40    581.16 o 
 -13  -9  10       71.83      -48.23    400.08 o 
 -11  -9  10     2598.61     2702.87    528.68 o 
  -9  -9  10      844.92     1237.84    466.50 o 
  -7  -9  10     1051.98     1204.78    475.60 o 
  -5  -9  10      960.20      437.08    460.74 o 
  -3  -9  10      643.35      492.28    455.28 o 
  -1  -9  10      339.59      276.63    446.79 o 
   1  -9  10      169.96      587.22    457.40 o 
 -20  -8  10     5076.46     5812.78    621.19 o 
 -18  -8  10      299.59      647.58    382.18 o 
 -16  -8  10      164.69      323.94    370.35 o 
 -14  -8  10       15.67       60.66    381.27 o 
 -12  -8  10      510.25      492.59    416.76 o 
 -10  -8  10     1073.26      590.86    387.03 o 
  -8  -8  10      427.02      740.10    399.77 o 
  -6  -8  10     1373.82      951.20    420.40 o 
  -4  -8  10     1539.38      946.96    445.88 o 
  -2  -8  10      509.73      478.03    421.31 o 
   0  -8  10     2731.79     2701.05    534.45 o 
   2  -8  10      311.43      367.62    394.01 o 
   4  -8  10      721.37       57.33    377.02 o 
   6  -8  10     1295.71      613.61    422.83 o 
   8  -8  10      123.31       54.90    426.16 o 
 -31  -7  10      592.84      -71.58    658.81 o 
 -29  -7  10     1499.87      485.92    647.28 o 
 -27  -7  10      111.77     -249.63    582.07 o 
 -25  -7  10      600.06     -176.83    591.77 o 
 -23  -7  10       48.58      388.25    547.19 o 
 -21  -7  10     2578.16     2506.01    491.98 o 
 -19  -7  10     1935.41     2335.85    448.30 o 
 -17  -7  10     6881.21     6702.41    565.38 o 
 -15  -7  10     5921.87     6278.98    555.38 o 
 -13  -7  10     1415.55     1765.61    416.15 o 
 -11  -7  10      776.87      475.91    354.28 o 
  -9  -7  10      619.49        4.25    357.01 o 
  -7  -7  10      115.44      118.60    312.42 o 
  -5  -7  10      302.44      466.81    372.17 o 
  -3  -7  10       23.08      393.40    377.33 o 
  -1  -7  10       15.20      -78.86    389.76 o 
   1  -7  10      642.92      572.36    390.98 o 
   3  -7  10     1401.24     1988.86    501.99 o 
   5  -7  10     1810.76     1954.58    498.05 o 
   7  -7  10      689.20      835.03    433.44 o 
   9  -7  10     4621.87     5152.46    632.11 o 
  11  -7  10      250.35     -553.86    416.15 o 
  13  -7  10     1372.93      938.77    481.67 o 
 -34  -6  10      638.33       86.14    673.97 o 
 -32  -6  10     1768.32      252.06    619.38 o 
 -30  -6  10      237.60     -458.62    548.40 o 
 -28  -6  10     4389.55     3344.38    729.78 o 
 -26  -6  10      450.62      157.12    507.75 o 
 -24  -6  10     3724.46     3112.34    639.39 o 
 -22  -6  10      426.48      531.02    459.37 o 
 -20  -6  10     3226.15     3870.94    489.25 o 
 -18  -6  10     2507.45     2678.48    902.07 o 
 -16  -6  10      639.73       99.18    316.66 o 
 -14  -6  10     1492.16     1561.18    387.94 o 
 -12  -6  10     2562.64     2556.06    446.79 o 
 -10  -6  10     2200.98     2292.78    455.89 o 
  -8  -6  10     2829.66     2735.02    455.89 o 
  -6  -6  10     3994.22     4044.14    536.27 o 
  -4  -6  10     2520.00     2212.40    435.87 o 
  -2  -6  10       11.49      155.91    290.28 o 
   0  -6  10     4084.23     4321.37    554.16 o 
   2  -6  10      238.46       18.50    344.27 o 
   4  -6  10     2986.85     2331.91    463.47 o 
   6  -6  10      458.64      162.28    351.85 o 
   8  -6  10       46.27     -406.75    341.23 o 
  10  -6  10      447.69      431.92    374.90 o 
  12  -6  10      172.88      -17.29    367.01 o 
  14  -6  10      607.34      485.01    409.48 o 
  16  -6  10      144.67      171.37    404.93 o 
 -37  -5  10     1097.43      617.86    669.12 o 
 -35  -5  10      316.37       70.37    580.55 o 
 -33  -5  10      746.68      471.66    560.83 o 
 -31  -5  10     1023.68      584.49    560.83 o 
 -29  -5  10     5625.67     5615.32    824.42 o 
 -27  -5  10     2538.51     1592.42    582.98 o 
 -25  -5  10     4647.54     5681.45    749.80 o 
 -23  -5  10      520.94      262.67    409.78 o 
 -21  -5  10     1847.89     1547.24    291.70 o 
 -19  -5  10     1289.87     1512.46    484.55 o 
 -17  -5  10     3183.69     4137.56    505.02 o 
 -15  -5  10     6155.56     5575.02    465.14 o 
 -13  -5  10      152.30       -5.08    213.56 o 
 -11  -5  10     1984.12     1699.49    378.54 o 
  -9  -5  10      793.32      483.79    313.33 o 
  -7  -5  10     1435.92      747.68    337.29 o 
  -5  -5  10      938.52      580.85    350.94 o 
  -3  -5  10     1881.72     2202.69    434.65 o 
  -1  -5  10      241.16      252.66    303.01 o 
   1  -5  10        1.96      -83.11    275.72 o 
   3  -5  10     2954.62     3425.67    520.49 o 
   5  -5  10     5554.83     5483.99    555.98 o 
   7  -5  10     1842.76     2864.84    513.52 o 
   9  -5  10     2602.84     2525.42    501.69 o 
  11  -5  10      293.52      420.10    408.87 o 
  13  -5  10      272.43      618.47    402.20 o 
  15  -5  10      689.25      511.09    400.38 o 
  17  -5  10      653.76      168.34    393.71 o 
  19  -5  10      618.42      703.39    418.88 o 
 -38  -4  10     2271.12     1321.56    645.76 o 
 -36  -4  10     1218.93      132.85    573.88 o 
 -34  -4  10     1274.35      686.41    590.56 o 
 -32  -4  10     2731.10     2017.37    631.20 o 
 -30  -4  10     3669.57     3341.05    684.59 o 
 -28  -4  10     1294.65     1066.47    509.57 o 
 -26  -4  10      314.10       -3.64    439.51 o 
 -24  -4  10      570.16      515.03    412.51 o 
 -22  -4  10     3395.84     3383.80    601.63 o 
 -20  -4  10     1943.69     1631.35    564.17 o 
 -18  -4  10     3880.55     4016.95    346.19 o 
 -16  -4  10     1309.71     1725.59    546.43 o 
 -14  -4  10     7190.19     6588.17    450.28 o 
 -12  -4  10     2507.66     2158.77    446.03 o 
 -10  -4  10     1292.95     1083.90    251.30 o 
  -8  -4  10     2133.87     2573.37    305.19 o 
  -6  -4  10      913.45     1039.17    366.10 o 
  -4  -4  10     3006.53     3982.26    508.66 o 
  -2  -4  10      251.96      221.42    272.08 o 
   0  -4  10     8711.32     8453.17    579.94 o 
   2  -4  10      661.03      161.97    303.62 o 
   4  -4  10     9229.06    10479.94    663.36 o 
   6  -4  10     2198.53     2469.01    439.20 o 
   8  -4  10     1095.86      643.34    336.99 o 
  10  -4  10     3359.56     4341.39    568.11 o 
  12  -4  10      162.29       57.33    338.81 o 
  14  -4  10     3037.53     4106.01    555.07 o 
  16  -4  10     1639.80      953.33    410.39 o 
  18  -4  10      563.41      647.58    431.32 o 
  20  -4  10      550.51      604.21    410.39 o 
  22  -4  10      552.25      287.85    422.22 o 
 -39  -3  10      410.49      -82.81    517.16 o 
 -37  -3  10     2396.26     1444.10    615.13 o 
 -35  -3  10     1142.97      418.28    529.29 o 
 -33  -3  10      623.85      -99.18    476.21 o 
 -31  -3  10     7236.91     6812.22    696.72 o 
 -29  -3  10      724.91      458.01    458.92 o 
 -27  -3  10     8398.39     8334.87    703.39 o 
 -25  -3  10     1801.07     1931.53    494.71 o 
 -23  -3  10      630.53      624.78    252.38 o 
 -21  -3  10     2949.35     3532.77    641.06 o 
 -19  -3  10     4090.43     4220.68    354.23 o 
 -17  -3  10     4607.37     3955.37    330.34 o 
 -15  -3  10     1633.30     1069.15    420.85 o 
 -13  -3  10     1338.17     1533.65    265.17 o 
 -11  -3  10     3059.40     1826.58    384.61 o 
  -9  -3  10     4685.66     4397.16    320.03 o 
  -7  -3  10      525.64      544.19    271.17 o 
  -5  -3  10    12396.73    12813.20    464.05 o 
  -3  -3  10     2235.76     2105.06    280.87 o 
  -1  -3  10     1590.31     1713.14    363.07 o 
   1  -3  10     3298.93     3665.60    475.60 o 
   3  -3  10     1332.79     1450.16    364.59 o 
   5  -3  10     6294.85     6881.37    545.37 o 
   7  -3  10      922.65     1394.05    372.47 o 
   9  -3  10     3732.02     3754.77    495.01 o 
  11  -3  10      150.75       77.35    312.42 o 
  13  -3  10     3419.15     3096.27    483.19 o 
  15  -3  10     3129.72     3805.73    515.34 o 
  17  -3  10     2045.91     1280.91    418.88 o 
  19  -3  10     3569.00     4221.27    598.45 o 
  21  -3  10      667.02      489.25    393.10 o 
  23  -3  10      729.89     1025.82    458.62 o 
 -40  -2  10     1129.99      360.64    532.93 o 
 -38  -2  10     4213.84     1805.04    643.64 o 
 -36  -2  10      824.29      632.72    513.21 o 
 -34  -2  10      786.76      550.83    482.88 o 
 -32  -2  10     3596.67     3018.62    633.02 o 
 -30  -2  10     4075.17     3585.52    624.23 o 
 -28  -2  10     2272.09     2216.34    558.41 o 
 -26  -2  10     2233.75     1533.27    508.06 o 
 -24  -2  10     1213.00     1096.49    455.28 o 
 -22  -2  10    13239.40    13551.34    642.28 o 
 -20  -2  10      802.28      527.96    227.15 o 
 -18  -2  10     4847.90     4994.04    333.95 o 
 -16  -2  10      215.23      235.20    242.50 o 
 -14  -2  10     7511.02     7503.93    380.42 o 
 -12  -2  10     1554.99     1541.53    250.61 o 
 -10  -2  10    18143.09    18621.97    553.33 o 
  -8  -2  10     2385.79     2452.93    388.55 o 
  -6  -2  10     1899.52     1648.23    255.33 o 
  -4  -2  10     1243.89      675.79    295.73 o 
  -2  -2  10     1104.93     1199.62    325.16 o 
   0  -2  10      554.86      704.30    299.07 o 
   2  -2  10     1649.17     2025.25    364.59 o 
   4  -2  10     7206.68     8026.70    553.56 o 
   6  -2  10     4005.84     3886.72    407.66 o 
   8  -2  10     1814.08     2206.94    405.23 o 
  10  -2  10     7229.41     8517.47    575.39 o 
  12  -2  10      120.54      -80.08    276.02 o 
  14  -2  10     9530.74     9637.62    624.53 o 
  16  -2  10     1656.65     1266.66    372.47 o 
  18  -2  10      536.77      471.96    352.15 o 
  20  -2  10       64.28     -195.64    379.45 o 
  22  -2  10      227.47      114.65    377.93 o 
  24  -2  10      372.60     -418.28    376.42 o 
 -41  -1  10        4.15     -433.14    483.79 o 
 -39  -1  10       78.32     -250.84    469.54 o 
 -37  -1  10      204.78      446.79    456.80 o 
 -35  -1  10     3401.39     1819.91    556.59 o 
 -33  -1  10       32.32       80.08    450.12 o 
 -31  -1  10     3712.96     3722.32    670.64 o 
 -29  -1  10     4029.73     4740.55    676.10 o 
 -27  -1  10      570.21      691.87    434.65 o 
 -25  -1  10     3747.91     4260.40    625.74 o 
 -23  -1  10     1284.41      974.49    245.38 o 
 -21  -1  10      557.82      628.15    224.78 o 
 -19  -1  10     2316.51     2743.50    291.90 o 
 -17  -1  10     5463.66     4746.96    309.69 o 
 -15  -1  10     1138.49     1289.09    403.56 o 
 -13  -1  10      425.04      296.00    200.46 o 
 -11  -1  10    10874.67    11735.57    444.82 o 
  -9  -1  10     2272.16     2130.97    269.60 o 
  -7  -1  10    11097.52    10796.90    585.71 o 
  -5  -1  10    15664.03    14877.44    686.11 o 
  -3  -1  10     3975.05     3950.41    386.73 o 
  -1  -1  10     7660.84     7665.45    507.45 o 
   1  -1  10     4426.41     4578.58    437.69 o 
   3  -1  10      938.92      459.22    276.63 o 
   5  -1  10     5779.35     6099.12    489.86 o 
   7  -1  10     1239.62     1413.76    337.59 o 
   9  -1  10     1028.97      962.73    316.97 o 
  11  -1  10      406.45      333.95    283.91 o 
  13  -1  10     2853.92     2714.69    421.31 o 
  15  -1  10     3670.60     3943.74    489.55 o 
  17  -1  10      525.58      521.40    328.19 o 
  19  -1  10     8183.75     9595.76    645.16 o 
  21  -1  10      291.78      155.30    358.52 o 
  23  -1  10     2406.34     1713.44    448.61 o 
 -42   0  10     2047.99     1000.65    589.95 o 
 -40   0  10       60.92     -500.17    457.40 o 
 -38   0  10      155.19       -3.34    482.58 o 
 -36   0  10      729.85      611.49    486.52 o 
 -34   0  10     1459.83      646.98    499.87 o 
 -32   0  10      157.11      386.43    455.89 o 
 -30   0  10       53.47       50.05    423.43 o 
 -28   0  10      309.59      426.16    432.83 o 
 -26   0  10    13755.40    13846.76    845.95 o 
 -24   0  10      190.19      367.62    408.87 o 
 -22   0  10    11153.69    11192.22    639.85 o 
 -20   0  10     1063.42      839.57    220.11 o 
 -18   0  10     5977.05     6608.93    529.14 o 
 -16   0  10       17.21      -40.42    184.29 o 
 -14   0  10     3937.80     3994.66    291.82 o 
 -12   0  10     1693.92     2137.18    333.65 o 
 -10   0  10    16194.24    14551.37    646.98 o 
  -8   0  10     4907.67     4556.44    401.29 o 
  -6   0  10    15156.85    15484.38    676.70 o 
  -4   0  10      581.86      766.79    259.03 o 
  -2   0  10     4679.66     4707.19    432.53 o 
   0   0  10      512.97      471.05    262.37 o 
   2   0  10     1707.53     1871.47    371.56 o 
   4   0  10     1492.58     1689.18    356.10 o 
   6   0  10     1663.68     1728.61    357.61 o 
   8   0  10       15.64      148.63    290.58 o 
  10   0  10     6302.46     6721.83    511.39 o 
  12   0  10     1290.19     1681.29    365.80 o 
  14   0  10     4000.53     4481.52    452.55 o 
  16   0  10     1158.27     1047.36    357.92 o 
  18   0  10      838.23      414.33    343.96 o 
  20   0  10      145.28      665.48    384.30 o 
  22   0  10       11.19      -13.04    345.48 o 
  24   0  10      417.64      343.05    401.29 o 
 -41   1  10       12.64     -258.73    501.69 o 
 -39   1  10       54.38      271.77    496.23 o 
 -37   1  10      336.32      148.93    486.83 o 
 -35   1  10     3374.81     2582.45    630.29 o 
 -33   1  10      161.01      151.36    441.63 o 
 -31   1  10     4089.58     3646.49    647.58 o 
 -29   1  10     3208.88     2834.81    601.18 o 
 -27   1  10      536.96       97.37    393.71 o 
 -25   1  10     3666.41     4081.14    664.27 o 
 -23   1  10      844.74      670.00    225.55 o 
 -21   1  10      285.40      211.06    199.84 o 
 -19   1  10     2190.65     2729.64    300.47 o 
 -17   1  10     5119.22     5137.18    321.42 o 
 -15   1  10     1254.40     1517.80    309.99 o 
 -13   1  10      530.38      483.79    257.52 o 
 -11   1  10    11830.02    12278.91    615.43 o 
  -9   1  10     2794.49     3681.98    435.56 o 
  -7   1  10    12216.21    12171.84    606.94 o 
  -5   1  10    15811.10    16157.74    716.13 o 
  -3   1  10     4606.31     4689.29    418.58 o 
  -1   1  10     7913.46     7915.99    517.16 o 
   1   1  10     4753.87     4803.34    446.18 o 
   3   1  10     1575.42     1899.38    364.28 o 
   5   1  10     5365.01     4603.15    419.49 o 
   7   1  10     1000.31     1008.53    327.89 o 
   9   1  10     1187.66      594.81    312.42 o 
  11   1  10      469.44      293.01    293.91 o 
  13   1  10     2947.23     2625.22    408.87 o 
  15   1  10     3746.79     4033.22    494.10 o 
  17   1  10      443.23      269.65    326.37 o 
  19   1  10     8256.95     8315.16    602.09 o 
  21   1  10      228.25      -34.58    378.84 o 
  23   1  10     2239.81     2345.86    486.22 o 
 -40   2  10     1142.94     1072.53    564.78 o 
 -38   2  10     3415.37     3580.06    702.79 o 
 -36   2  10      774.75      590.26    510.48 o 
 -34   2  10      555.77      542.64    488.34 o 
 -32   2  10     3394.95     3923.11    661.54 o 
 -30   2  10     4145.04     4013.50    676.70 o 
 -28   2  10     2276.64     2763.83    564.78 o 
 -26   2  10     2437.98     3338.32    598.14 o 
 -24   2  10     1416.93      781.95    430.71 o 
 -22   2  10    14276.33    14731.59    499.71 o 
 -20   2  10      804.64      743.74    409.78 o 
 -18   2  10     4433.19     4649.26    402.50 o 
 -16   2  10      212.71      302.41    257.82 o 
 -14   2  10     7579.94     7721.26    499.26 o 
 -12   2  10     1382.50     1225.71    317.57 o 
 -10   2  10    18339.37    18097.46    753.14 o 
  -8   2  10     2327.10     2710.75    402.20 o 
  -6   2  10     1598.48     1298.20    334.26 o 
  -4   2  10     1123.46     1280.30    335.47 o 
  -2   2  10     1150.32     1095.89    310.90 o 
   0   2  10      568.73      711.89    286.94 o 
   2   2  10     1491.26     1472.30    332.44 o 
   4   2  10     7340.79     7825.30    532.63 o 
   6   2  10     3761.62     3853.05    414.03 o 
   8   2  10     2066.06     2844.51    442.24 o 
  10   2  10     6875.58     8276.63    567.20 o 
  12   2  10       90.19      153.18    309.69 o 
  14   2  10     9599.79    11230.04    655.47 o 
  16   2  10     1770.49     2590.94    438.60 o 
  18   2  10      665.82      711.28    356.10 o 
  20   2  10      101.05      158.03    362.77 o 
  22   2  10      258.77       50.35    357.92 o 
  24   2  10      328.61      183.20    427.98 o 
 -39   3  10      406.90     -355.79    515.34 o 
 -37   3  10     2476.26     3413.84    696.11 o 
 -35   3  10     1474.51     1735.28    591.17 o 
 -33   3  10      807.93     1095.58    508.36 o 
 -31   3  10     8229.80     8564.79    715.53 o 
 -29   3  10      438.93      423.13    456.19 o 
 -27   3  10     8202.50     8161.37    676.70 o 
 -25   3  10     1749.47     1330.96    489.25 o 
 -23   3  10      323.29      150.79    209.52 o 
 -21   3  10     2475.39     2956.87    394.92 o 
 -19   3  10     3490.01     3842.13    434.65 o 
 -17   3  10     4289.64     3627.38    369.74 o 
 -15   3  10     1297.26     1480.80    316.06 o 
 -13   3  10     1501.61      922.09    291.49 o 
 -11   3  10     3562.16     3838.79    385.21 o 
  -9   3  10     5107.26     4733.28    423.43 o 
  -7   3  10      786.31      970.62    307.26 o 
  -5   3  10    12822.85    12823.37    644.85 o 
  -3   3  10     2331.22     3059.57    412.51 o 
  -1   3  10     1917.43     1679.17    335.47 o 
   1   3  10     2853.75     3010.43    429.50 o 
   3   3  10     1034.15      848.08    318.79 o 
   5   3  10     6347.92     7021.51    524.44 o 
   7   3  10      959.40      952.72    322.43 o 
   9   3  10     3667.10     4047.78    505.63 o 
  11   3  10      202.23     -195.94    291.19 o 
  13   3  10     3457.07     3828.48    492.59 o 
  15   3  10     3223.77     3622.53    503.51 o 
  17   3  10     2093.88     1545.10    421.92 o 
  19   3  10     3638.71     5399.97    547.49 o 
  21   3  10      656.67      594.50    406.14 o 
  23   3  10      682.12      732.82    427.07 o 
 -38   4  10     1877.89     2095.93    639.70 o 
 -36   4  10     1139.46     1974.60    633.63 o 
 -34   4  10     1441.34     1273.94    564.78 o 
 -32   4  10     2450.51     3052.59    614.83 o 
 -30   4  10     3668.56     3729.29    639.70 o 
 -28   4  10     1673.35     2081.97    549.92 o 
 -26   4  10      416.84      268.13    404.02 o 
 -24   4  10      902.74      695.51    432.23 o 
 -22   4  10     3610.62     3997.36    358.45 o 
 -20   4  10     1505.80     1519.93    344.27 o 
 -18   4  10     3865.55     3794.20    387.34 o 
 -16   4  10     1204.32     1320.95    333.95 o 
 -14   4  10     6543.96     7204.41    497.14 o 
 -12   4  10     2552.56     3243.68    429.19 o 
 -10   4  10      978.28      768.91    308.47 o 
  -8   4  10     2386.95     2960.99    419.19 o 
  -6   4  10      753.37      710.98    305.14 o 
  -4   4  10     3020.84     4016.84    485.01 o 
  -2   4  10      302.55      702.79    305.44 o 
   0   4  10     8666.09     8910.87    568.11 o 
   2   4  10      413.93      347.91    308.47 o 
   4   4  10     9298.32    10657.68    660.32 o 
   6   4  10     1915.91     1993.71    395.22 o 
   8   4  10     1264.49     1390.41    358.22 o 
  10   4  10     3796.41     4587.68    457.71 o 
  12   4  10      242.51       44.59    308.78 o 
  14   4  10     3282.43     4755.42    494.71 o 
  16   4  10     1740.94     2103.21    454.67 o 
  18   4  10      565.22      734.94    373.69 o 
  20   4  10      742.64      240.83    375.51 o 
  22   4  10      570.68      270.56    414.64 o 
 -37   5  10     1030.34     1106.20    576.30 o 
 -35   5  10      185.49      -98.27    475.00 o 
 -33   5  10      540.66       82.81    468.02 o 
 -31   5  10     1356.07     1158.07    518.98 o 
 -29   5  10     5411.13     6785.52    654.26 o 
 -27   5  10     2669.49     2594.88    580.25 o 
 -25   5  10     4428.05     4729.03    650.92 o 
 -23   5  10      675.54      850.50    309.08 o 
 -21   5  10     1873.88     2088.65    391.89 o 
 -19   5  10     1119.56     1466.85    343.96 o 
 -17   5  10     3867.25     3791.17    403.41 o 
 -15   5  10     5182.32     5166.11    453.46 o 
 -13   5  10      112.62       86.75    270.26 o 
 -11   5  10     1726.94     1786.24    361.55 o 
  -9   5  10      534.37     1012.78    327.58 o 
  -7   5  10     1631.76     1562.69    352.15 o 
  -5   5  10      941.04     1127.43    339.72 o 
  -3   5  10     1631.97     1500.21    357.01 o 
  -1   5  10      107.23      -69.46    291.19 o 
   1   5  10       20.55      -26.09    296.04 o 
   3   5  10     2772.37     4154.54    513.82 o 
   5   5  10     5325.31     5209.18    512.61 o 
   7   5  10     2113.43     2664.65    473.78 o 
   9   5  10     2470.98     3091.72    487.13 o 
  11   5  10      262.27      282.69    361.25 o 
  13   5  10      358.83      794.69    384.91 o 
  15   5  10      689.19      613.92    374.90 o 
  17   5  10      604.11      176.23    367.32 o 
  19   5  10      675.92      864.46    444.06 o 
 -34   6  10      703.35     1170.50    552.95 o 
 -32   6  10     1538.64     1537.82    558.10 o 
 -30   6  10      239.00       57.63    469.23 o 
 -28   6  10     4134.09     5678.72    740.70 o 
 -26   6  10      481.74      261.46    429.50 o 
 -22   6  10      585.35      360.34    300.89 o 
 -20   6  10     2864.56     2220.29    396.13 o 
 -18   6  10     2373.06     2227.57    402.50 o 
 -16   6  10      562.40      767.39    327.28 o 
 -14   6  10     1370.48     1776.53    373.69 o 
 -12   6  10     2370.44     3186.96    460.44 o 
 -10   6  10     2326.21     2942.18    454.37 o 
  -8   6  10     3550.89     4035.64    502.29 o 
  -6   6  10     3681.19     4249.79    531.72 o 
  -4   6  10     3036.95     3263.70    504.11 o 
  -2   6  10        1.76      204.44    296.04 o 
   0   6  10     4123.60     5355.68    587.53 o 
   2   6  10      241.86      410.09    341.23 o 
   4   6  10     3087.34     4129.98    514.43 o 
   6   6  10      344.53      351.24    375.20 o 
   8   6  10       35.01      192.30    380.36 o 
  10   6  10      614.79      436.17    337.90 o 
  12   6  10      194.90      298.77    374.29 o 
  14   6  10      795.54     1183.55    431.62 o 
  16   6  10      292.78      628.78    429.19 o 
 -31   7  10      456.12      778.92    572.66 o 
 -29   7  10     1404.19     1757.73    583.58 o 
 -27   7  10      157.80      687.32    489.25 o 
 -23   7  10      132.77      569.02    380.06 o 
 -21   7  10     2585.35     3015.89    469.54 o 
 -19   7  10     2353.80     2899.11    465.59 o 
 -17   7  10     7127.13     7411.88    579.34 o 
 -15   7  10     6122.44     6908.06    568.42 o 
 -13   7  10     1778.84     3134.49    499.26 o 
 -11   7  10      972.78      293.01    349.12 o 
  -9   7  10      665.08      850.20    389.46 o 
  -7   7  10      207.47      179.56    347.30 o 
  -5   7  10      258.37      137.71    360.95 o 
  -3   7  10       10.65      159.55    348.82 o 
  -1   7  10       35.21      235.07    359.13 o 
   1   7  10      884.27      657.90    403.41 o 
   3   7  10     1386.52     1921.22    476.51 o 
   5   7  10     2003.87     2661.61    502.29 o 
   7   7  10      705.83      214.14    387.94 o 
   9   7  10     4582.71     5866.17    685.80 o 
  11   7  10      164.02      253.57    404.93 o 
  13   7  10     1438.24     1802.31    457.71 o 
 -22   8  10      122.12      141.95    406.75 o 
 -20   8  10     4650.25     5336.88    631.51 o 
 -18   8  10      250.70       74.92    379.45 o 
 -16   8  10      139.96      -82.20    378.54 o 
 -14   8  10        7.27      154.69    394.62 o 
 -12   8  10      623.97     1199.93    457.71 o 
 -10   8  10     1166.09     1674.31    472.27 o 
  -8   8  10      563.12      705.21    422.22 o 
  -6   8  10     1429.16     1010.66    458.31 o 
  -4   8  10     1553.01     2131.11    531.41 o 
  -2   8  10      500.09       84.02    431.32 o 
   0   8  10     2737.52     4345.64    658.20 o 
   2   8  10      315.53      396.13    444.66 o 
   4   8  10      700.99     1271.81    459.53 o 
   6   8  10     1240.13     1099.22    493.80 o 
   8   8  10      159.01      -88.27    481.06 o 
 -19   9  10     1622.80     1641.25    569.02 o 
 -17   9  10     1398.03     1938.50    549.92 o 
 -15   9  10     3519.63     4964.71    700.97 o 
 -13   9  10      118.36      522.62    488.04 o 
 -11   9  10     2490.41     4810.32    720.08 o 
  -9   9  10      694.61     1151.70    542.64 o 
  -7   9  10      855.04     1824.15    578.73 o 
  -5   9  10      891.67      653.04    542.03 o 
  -3   9  10      641.02      561.74    483.19 o 
  -1   9  10      282.34      205.65    542.03 o 
   1   9  10      267.11      761.63    609.06 o 
 -20  -8  11     1652.23     2111.70    509.88 o 
 -18  -8  11     1742.18     1262.41    510.48 o 
 -16  -8  11     1679.95     1978.24    531.41 o 
 -14  -8  11      553.19      -37.61    425.86 o 
 -12  -8  11     1437.28     1168.99    449.21 o 
 -10  -8  11     1536.05     1606.67    486.83 o 
  -8  -8  11      395.62      754.65    439.81 o 
  -6  -8  11      536.44      -27.30    401.29 o 
  -4  -8  11      146.63       37.91    420.70 o 
  -2  -8  11      791.98      465.29    408.57 o 
   0  -8  11      158.91     -155.91    414.03 o 
   2  -8  11     1317.85     1546.01    496.53 o 
 -27  -7  11     4996.44     4793.03    883.56 o 
 -21  -7  11      945.25     1037.35    410.09 o 
 -19  -7  11       88.44      154.39    368.53 o 
 -17  -7  11       18.72     -259.64    344.27 o 
 -15  -7  11       38.65     -154.09    360.04 o 
 -13  -7  11      137.98      313.93    358.52 o 
 -11  -7  11      773.32     1105.29    420.10 o 
  -9  -7  11      171.04      199.89    387.03 o 
  -7  -7  11     3761.15     4628.33    623.32 o 
  -5  -7  11     1679.88     1926.37    505.02 o 
  -3  -7  11     2845.83     2416.23    513.21 o 
  -1  -7  11      982.16      855.36    429.50 o 
   1  -7  11      691.61      490.77    408.87 o 
   3  -7  11      446.41      150.45    430.71 o 
   5  -7  11      196.54     -302.41    405.54 o 
   7  -7  11     1062.91      638.79    463.77 o 
   9  -7  11       95.81      198.67    425.25 o 
 -30  -6  11      250.54      212.63    602.09 o 
 -28  -6  11      174.71     -437.38    540.82 o 
 -26  -6  11      235.69     -165.31    526.56 o 
 -24  -6  11      350.75     -144.68    532.02 o 
 -22  -6  11     1084.70     1269.28    767.09 o 
 -20  -6  11      153.49       49.14    323.34 o 
 -18  -6  11     1437.07     1564.82    417.37 o 
 -16  -6  11      572.76      132.85    361.55 o 
 -14  -6  11     3288.09     4047.47    551.43 o 
 -12  -6  11     1688.34     1915.76    452.25 o 
 -10  -6  11     2967.96     3285.54    525.04 o 
  -8  -6  11     1224.59      641.82    384.30 o 
  -6  -6  11     1905.79     1785.33    430.41 o 
  -4  -6  11     1974.22     1626.09    444.06 o 
  -2  -6  11     1110.59      829.88    406.75 o 
   0  -6  11      106.28       62.79    365.80 o 
   2  -6  11     1806.28     1379.49    424.04 o 
   4  -6  11      179.12      119.81    382.48 o 
   6  -6  11     1882.87     1735.89    488.34 o 
   8  -6  11       17.41      213.84    394.31 o 
  10  -6  11     1327.92     1020.06    449.52 o 
  12  -6  11      413.58     -178.65    382.79 o 
 -33  -5  11      882.25     -281.48    582.67 o 
 -31  -5  11     1118.40      207.47    569.02 o 
 -29  -5  11      132.89      643.34    582.67 o 
 -27  -5  11     2981.62     2878.49    673.97 o 
 -25  -5  11     2207.00     1525.69    573.27 o 
 -23  -5  11     1508.23     1102.56    507.15 o 
 -21  -5  11      353.20      364.98    261.55 o 
 -19  -5  11      735.74      302.15    792.57 o 
 -17  -5  11     4298.31     4755.24    404.38 o 
 -15  -5  11      454.17      460.74    338.81 o 
 -13  -5  11     1753.79     1703.74    395.22 o 
 -11  -5  11     2095.25     1431.66    388.85 o 
  -9  -5  11      197.12      161.06    330.31 o 
  -7  -5  11     2985.35     3465.41    520.19 o 
  -5  -5  11     3078.10     2677.99    454.98 o 
  -3  -5  11     5382.30     5481.56    564.47 o 
  -1  -5  11     4684.10     5501.58    637.27 o 
   1  -5  11     3918.38     5134.87    618.16 o 
   3  -5  11     1640.83     1850.85    468.93 o 
   5  -5  11     1881.48     1717.39    475.91 o 
   7  -5  11     3094.72     3413.84    577.21 o 
   9  -5  11      735.39      175.01    381.88 o 
  11  -5  11      645.20      535.05    413.73 o 
  13  -5  11       62.69       44.28    402.81 o 
  15  -5  11       30.22       31.24    409.18 o 
 -36  -4  11     1785.07     1002.16    667.00 o 
 -34  -4  11     1475.99      178.96    607.85 o 
 -32  -4  11     3438.24     2290.66    663.05 o 
 -30  -4  11     1220.90      616.34    543.85 o 
 -28  -4  11     1991.54     2075.91    606.94 o 
 -26  -4  11      548.84       81.29    431.32 o 
 -24  -4  11     1090.15      936.65    466.50 o 
 -22  -4  11      825.29      552.57    266.19 o 
 -20  -4  11     1855.11     1853.79    717.50 o 
 -18  -4  11      275.46     -255.74    357.16 o 
 -16  -4  11     1650.45      690.27    716.29 o 
 -14  -4  11     3139.20     3044.88    346.34 o 
 -12  -4  11     1215.06     1026.91    274.27 o 
 -10  -4  11     5884.42     5359.93    520.49 o 
  -8  -4  11     1352.96      764.97    369.44 o 
  -6  -4  11     5820.68     5559.82    534.75 o 
  -4  -4  11     3569.66     5164.90    596.32 o 
  -2  -4  11     6486.39     6224.08    564.78 o 
   0  -4  11      864.44      509.27    333.35 o 
   2  -4  11     3355.85     3909.46    564.47 o 
   4  -4  11     1460.02     1454.41    418.28 o 
   6  -4  11     3232.88     3583.09    541.12 o 
   8  -4  11       66.62      -33.36    358.83 o 
  10  -4  11     1308.73     1378.28    445.57 o 
  12  -4  11     1849.12     2039.51    499.26 o 
  14  -4  11     1242.62     1222.98    484.70 o 
  16  -4  11     1454.60      858.09    438.60 o 
  18  -4  11      421.94      212.32    414.94 o 
 -37  -3  11     1274.49      553.25    587.53 o 
 -35  -3  11     1869.12      721.59    586.31 o 
 -33  -3  11      312.70      262.37    552.65 o 
 -31  -3  11     1496.01      707.03    520.49 o 
 -29  -3  11      280.92      367.01    488.95 o 
 -27  -3  11     1311.97     1112.87    504.72 o 
 -25  -3  11     2092.72     1699.49    531.72 o 
 -23  -3  11     5722.43     5540.71    616.95 o 
 -21  -3  11     6144.50     5960.16    383.66 o 
 -19  -3  11      270.91      186.72    251.83 o 
 -17  -3  11    15626.52    15227.17    666.69 o 
 -15  -3  11      120.03      -87.54    233.19 o 
 -13  -3  11     4858.06     3912.33   1684.78 o 
 -11  -3  11      843.57      576.08    229.40 o 
  -9  -3  11     2108.13     1773.14    419.49 o 
  -7  -3  11     1438.81      954.10    256.44 o 
  -5  -3  11     6297.80     5325.35    511.39 o 
  -3  -3  11     3418.30     4682.32    542.94 o 
  -1  -3  11     2074.11     1588.48    370.96 o 
   1  -3  11     2169.03     1519.62    372.47 o 
   3  -3  11     3556.61     3954.05    527.47 o 
   5  -3  11     3248.58     2520.27    443.45 o 
   7  -3  11     3435.97     3998.94    518.67 o 
   9  -3  11     3310.56     3725.65    540.21 o 
  11  -3  11     1980.48     2301.88    487.74 o 
  13  -3  11       46.93     -371.56    348.82 o 
  15  -3  11     1444.88     1283.64    423.74 o 
  17  -3  11      872.14      378.54    390.98 o 
  19  -3  11      492.31      366.71    407.36 o 
 -38  -2  11      659.53     -104.34    493.50 o 
 -36  -2  11     1290.89      616.65    530.50 o 
 -34  -2  11     1994.20     1265.44    557.19 o 
 -32  -2  11     6940.44     6331.15    695.51 o 
 -30  -2  11     2611.63     2517.23    597.54 o 
 -28  -2  11     5049.11     5100.59    739.79 o 
 -26  -2  11     2919.41     2172.97    557.50 o 
 -24  -2  11     2074.89     1685.84    542.33 o 
 -22  -2  11     3801.08     4062.76    853.69 o 
 -20  -2  11     2054.17     2029.64    299.46 o 
 -18  -2  11     6528.80     6846.01    397.66 o 
 -16  -2  11        5.29       20.05    217.08 o 
 -14  -2  11     6809.83     7219.92    569.18 o 
 -12  -2  11     5996.20     5926.56    363.00 o 
 -10  -2  11      302.17      206.55    225.43 o 
  -6  -2  11        5.77       56.63    197.64 o 
  -4  -2  11     2171.43     1909.69    380.97 o 
  -2  -2  11     1561.51     1711.02    394.62 o 
   0  -2  11     4927.07     4574.34    470.45 o 
   2  -2  11      956.79      626.35    314.24 o 
   4  -2  11     5105.13     5963.53    505.02 o 
   6  -2  11      347.79       17.59    307.87 o 
   8  -2  11      663.32      526.26    309.08 o 
  10  -2  11      996.14      938.16    336.08 o 
  12  -2  11     1692.39     1579.98    414.03 o 
  14  -2  11     1415.93     1490.20    384.91 o 
  16  -2  11     2008.59     1385.56    426.77 o 
  18  -2  11      622.58      939.68    420.70 o 
  20  -2  11     1275.45      897.82    459.83 o 
 -39  -1  11        0.10       82.81    513.82 o 
 -37  -1  11     3787.21     2204.51    619.07 o 
 -35  -1  11       71.29      197.76    551.13 o 
 -33  -1  11      341.31      -20.02    477.73 o 
 -31  -1  11     1148.94      547.49    507.45 o 
 -29  -1  11      314.91       53.99    461.35 o 
 -27  -1  11     5794.94     6390.00    666.69 o 
 -25  -1  11     1455.24      922.39    477.42 o 
 -23  -1  11     4356.96     4962.28    594.50 o 
 -21  -1  11     8109.57     8740.97    498.50 o 
 -19  -1  11      806.62      990.03    328.19 o 
 -17  -1  11    20101.22    19882.74    600.86 o 
 -15  -1  11     2176.50     2327.39    297.96 o 
 -13  -1  11     2989.57     2650.96    314.97 o 
 -11  -1  11     1998.22     1808.32    277.85 o 
  -9  -1  11    11583.28    11023.81    447.81 o 
  -7  -1  11      261.15      131.34    271.17 o 
  -5  -1  11     8285.38     8003.34    539.00 o 
  -3  -1  11     2149.00     2164.48    394.31 o 
  -1  -1  11       71.62       72.19    256.91 o 
   1  -1  11      108.22      102.82    283.91 o 
   3  -1  11     5183.27     5222.83    499.87 o 
   5  -1  11      411.87      326.67    285.42 o 
   7  -1  11     4010.88     4275.87    442.54 o 
   9  -1  11     2506.74     2432.00    449.52 o 
  11  -1  11     1272.08     1468.67    396.74 o 
  13  -1  11     2016.70     1682.50    440.72 o 
  15  -1  11     2085.10     1202.66    420.70 o 
  17  -1  11      277.43      225.37    367.32 o 
  19  -1  11     1056.76      289.06    361.55 o 
  21  -1  11        7.73      -37.91    391.89 o 
 -40   0  11      517.82     -484.10    491.07 o 
 -38   0  11     1557.89      562.96    501.38 o 
 -36   0  11      124.03     -497.44    476.51 o 
 -34   0  11      285.59       75.53    478.03 o 
 -32   0  11     8045.94     7535.33    750.41 o 
 -30   0  11      390.47      -80.68    445.27 o 
 -28   0  11     4556.26     5017.79    761.63 o 
 -26   0  11      832.46      478.64    457.10 o 
 -24   0  11       37.22      -84.02    415.55 o 
 -22   0  11     8035.08     8004.63    412.12 o 
 -20   0  11     5865.13     5965.11    361.26 o 
 -18   0  11     4340.93     4331.18    420.25 o 
 -16   0  11      907.17      467.77    235.98 o 
 -14   0  11      222.14      164.94    204.51 o 
 -12   0  11     5753.38     4952.88    438.60 o 
 -10   0  11       35.41      131.94    257.21 o 
  -8   0  11     3286.82     3651.95    451.94 o 
  -6   0  11       31.86       70.37    264.49 o 
  -4   0  11     1108.56     1155.34    335.77 o 
  -2   0  11     1352.02      725.54    294.52 o 
   0   0  11     4558.82     4566.75    427.68 o 
   2   0  11      104.18       64.91    285.73 o 
   4   0  11    10065.08    10663.44    631.51 o 
   6   0  11       55.23      -30.64    254.48 o 
   8   0  11      359.81      116.17    317.27 o 
  10   0  11     3795.02     2996.48    482.88 o 
  12   0  11      736.12      443.15    333.04 o 
  14   0  11      791.25      427.07    353.06 o 
  16   0  11     2247.84     2034.96    439.81 o 
  18   0  11      113.89      -45.50    352.76 o 
  20   0  11     1196.66     1104.08    432.23 o 
 -39   1  11        4.92     -364.89    505.33 o 
 -37   1  11     3619.37     2944.31    663.96 o 
 -35   1  11       83.96      -81.90    461.04 o 
 -33   1  11      309.55      119.20    500.78 o 
 -31   1  11     1025.91     1179.00    521.40 o 
 -29   1  11      313.96       68.55    430.10 o 
 -27   1  11     5455.59     5722.40    644.25 o 
 -25   1  11     1068.19      519.89    458.62 o 
 -23   1  11     4154.28     4794.77    621.95 o 
 -21   1  11     7913.25     7764.33    507.75 o 
 -19   1  11      839.80     1057.19    331.68 o 
 -17   1  11    19304.45    18180.20    582.30 o 
 -15   1  11     2195.16     2431.40    387.34 o 
 -13   1  11     2813.18     3317.69    436.47 o 
 -11   1  11     2281.36     2355.87    397.95 o 
  -9   1  11    11312.68    11207.90    625.74 o 
  -7   1  11      204.40      117.38    250.54 o 
  -5   1  11     7967.30     8461.05    570.84 o 
  -3   1  11     2172.79     1874.50    389.46 o 
  -1   1  11      118.67     -119.81    258.43 o 
   1   1  11      135.56      198.67    287.85 o 
   3   1  11     5546.60     5661.12    502.60 o 
   5   1  11      366.11      242.65    298.77 o 
   7   1  11     3766.36     4603.46    446.48 o 
   9   1  11     2474.09     2592.76    451.03 o 
  11   1  11     1060.73      962.12    357.01 o 
  13   1  11     1966.28     1990.68    445.27 o 
  15   1  11     2109.18     1968.84    457.10 o 
  17   1  11      235.77      122.84    363.98 o 
  19   1  11     1058.31      960.91    419.49 o 
  21   1  11       14.12     -529.14    352.76 o 
 -38   2  11      734.48      397.04    511.09 o 
 -36   2  11     1275.13     1353.40    585.10 o 
 -34   2  11     2130.67     1458.05    589.35 o 
 -30   2  11     3153.89     3368.95    674.58 o 
 -28   2  11     4532.67     4197.31    704.30 o 
 -26   2  11     2986.75     3557.92    647.28 o 
 -24   2  11     1606.18     2025.56    514.43 o 
 -22   2  11     3460.67     3624.78    437.54 o 
 -20   2  11     2146.40     2361.82    318.36 o 
 -18   2  11     6651.51     6940.22    503.81 o 
 -16   2  11        3.97       -8.80    245.99 o 
 -14   2  11     6539.64     5680.54    461.65 o 
 -12   2  11     6608.32     6965.69    501.69 o 
 -10   2  11      275.42      -10.31    257.52 o 
  -8   2  11    12748.61    12380.22    644.25 o 
  -6   2  11       43.09      231.73    288.46 o 
  -4   2  11     1936.86     2211.19    406.14 o 
  -2   2  11     1172.90     1777.14    382.48 o 
   0   2  11     5860.06     5696.61    491.68 o 
   2   2  11      686.76      500.78    323.64 o 
   4   2  11     5767.33     5992.95    532.93 o 
   6   2  11      461.97      190.18    310.29 o 
   8   2  11      625.23      107.98    318.79 o 
  10   2  11      993.01      930.28    361.86 o 
  12   2  11     1839.21     1843.57    431.32 o 
  14   2  11     1237.40      868.10    399.47 o 
  16   2  11     1848.77     1648.84    437.38 o 
  18   2  11      572.13      159.85    379.45 o 
  20   2  11     1101.41      318.79    440.42 o 
 -37   3  11     1340.75      841.10    589.04 o 
 -35   3  11     1851.75     1834.77    639.39 o 
 -33   3  11      253.24     -224.15    472.27 o 
 -31   3  11     1275.71      932.40    491.07 o 
 -29   3  11      259.81      200.19    470.75 o 
 -27   3  11     1650.61     2461.42    587.22 o 
 -25   3  11     1758.42     1990.68    552.34 o 
 -23   3  11     6259.70     7211.43    416.15 o 
 -21   3  11     6237.07     6838.29    403.16 o 
 -19   3  11      320.21      262.67    285.73 o 
 -17   3  11    15874.02    16406.46    734.33 o 
 -15   3  11      190.25      135.28    268.44 o 
 -13   3  11     4350.96     4645.01    436.47 o 
 -11   3  11     1117.11     1155.64    336.99 o 
  -9   3  11     2507.18     3109.01    438.90 o 
  -7   3  11     1206.36     1317.01    324.55 o 
  -5   3  11     6461.09     6405.47    500.47 o 
  -3   3  11     3159.57     3698.66    503.81 o 
  -1   3  11     1784.74     1789.88    397.65 o 
   1   3  11     2409.50     2634.01    449.82 o 
   3   3  11     3577.19     4486.98    543.24 o 
   5   3  11     3098.32     4568.27    541.73 o 
   7   3  11     3243.63     3843.64    524.74 o 
   9   3  11     3564.56     4697.79    542.94 o 
  11   3  11     1728.26     2261.23    425.25 o 
  13   3  11       25.57     -122.54    344.87 o 
  15   3  11     1502.68     1479.89    434.05 o 
  17   3  11      822.37      655.77    420.10 o 
  19   3  11      541.76      467.72    413.12 o 
 -36   4  11     1592.83     1472.91    615.74 o 
 -34   4  11     1274.48     1046.75    599.66 o 
 -32   4  11     3796.07     4771.80    748.59 o 
 -30   4  11     1107.10      727.66    498.65 o 
 -28   4  11     1956.08     2117.77    564.78 o 
 -26   4  11      331.17      286.64    445.27 o 
 -24   4  11      828.29     1034.01    463.17 o 
 -22   4  11      611.30      863.85    329.10 o 
 -20   4  11     2377.32     2528.76    410.69 o 
 -18   4  11      332.14      490.16    310.60 o 
 -16   4  11     1799.64     1501.42    387.34 o 
 -14   4  11     3661.90     4379.91    515.94 o 
 -12   4  11     1254.17     1459.26    383.39 o 
 -10   4  11     5625.68     5689.03    510.48 o 
  -8   4  11     1236.20     1449.25    388.25 o 
  -6   4  11     5815.08     5502.19    510.18 o 
  -4   4  11     2906.31     3062.60    477.12 o 
  -2   4  11     5938.12     5879.82    518.98 o 
   0   4  11      743.23      485.31    300.28 o 
   2   4  11     2940.26     4539.15    552.34 o 
   4   4  11     1752.21     1724.67    402.50 o 
   6   4  11     3451.64     3726.56    524.74 o 
   8   4  11       74.47     -436.78    317.27 o 
  10   4  11     1315.24     1478.67    395.83 o 
  12   4  11     1948.62     1902.71    458.31 o 
  14   4  11     1150.23     1146.84    414.94 o 
  16   4  11     1264.93     1109.84    427.07 o 
  18   4  11      452.37      502.90    403.11 o 
 -33   5  11      874.63      785.29    564.47 o 
 -31   5  11     1049.51     1059.49    528.08 o 
 -29   5  11      121.10      376.42    503.20 o 
 -27   5  11     2899.98     3114.47    645.76 o 
 -25   5  11     1945.83     2442.01    588.74 o 
 -23   5  11     1880.85     2282.77    437.38 o 
 -21   5  11      606.64      268.74    347.30 o 
 -19   5  11      783.94     1106.20    366.10 o 
 -17   5  11     4633.15     4855.21    540.51 o 
 -15   5  11      559.37      304.53    320.91 o 
 -13   5  11     1772.35     2243.34    424.95 o 
 -11   5  11     1607.27     1548.74    395.22 o 
  -9   5  11      185.47      212.32    302.41 o 
  -7   5  11     2589.40     2541.20    458.31 o 
  -5   5  11     3166.25     3304.04    504.11 o 
  -3   5  11     5925.07     6473.71    543.85 o 
  -1   5  11     4411.84     4635.00    504.42 o 
   1   5  11     3883.69     4815.17    521.71 o 
   3   5  11     1654.45     1382.22    427.98 o 
   5   5  11     1837.03     1575.43    416.76 o 
   7   5  11     3151.13     3246.41    520.49 o 
   9   5  11      829.19     1087.70    405.84 o 
  11   5  11      510.19      311.20    363.68 o 
  13   5  11      116.34     -145.29    371.26 o 
  15   5  11       36.29      239.32    419.79 o 
 -30   6  11      150.57       68.25    521.40 o 
 -28   6  11       95.94     -211.72    489.86 o 
 -26   6  11      381.47      150.45    468.63 o 
 -22   6  11     1154.85      916.63    399.77 o 
 -20   6  11      352.94      403.72    332.44 o 
 -18   6  11     1642.30     2198.14    430.71 o 
 -16   6  11      404.44      328.49    331.83 o 
 -14   6  11     3889.16     5072.69    573.57 o 
 -12   6  11     1913.28     2179.04    456.80 o 
 -10   6  11     3084.51     3924.33    533.23 o 
  -8   6  11     1213.22     1489.90    402.20 o 
  -6   6  11     1794.05     2352.84    469.84 o 
  -4   6  11     1710.37     1783.51    460.44 o 
  -2   6  11      985.78     1759.55    456.49 o 
   0   6  11      110.42      314.84    338.81 o 
   2   6  11     1965.04     2845.42    517.46 o 
   4   6  11      210.65      193.21    337.90 o 
   6   6  11     2207.90     3482.39    574.18 o 
   8   6  11        3.09      217.18    365.50 o 
  10   6  11     1342.61     1428.02    437.08 o 
  12   6  11      356.67      416.15    416.15 o 
 -27   7  11     4762.20     6066.66    804.40 o 
 -21   7  11      789.56      653.65    389.16 o 
 -19   7  11      157.76      378.84    368.83 o 
 -17   7  11       55.96      -79.47    345.48 o 
 -15   7  11       57.12      293.61    387.94 o 
 -13   7  11      224.48      376.42    374.90 o 
 -11   7  11      543.52      237.50    340.63 o 
  -9   7  11      205.49      -95.24    373.38 o 
  -7   7  11     3455.30     4547.34    626.65 o 
  -5   7  11     1904.72     1720.12    499.56 o 
  -3   7  11     3004.79     3747.19    597.84 o 
  -1   7  11     1076.41     1064.34    440.11 o 
   1   7  11      671.87      510.18    401.29 o 
   3   7  11      570.36      108.89    419.19 o 
   5   7  11      107.90      231.43    378.24 o 
   7   7  11     1189.99     1869.95    543.24 o 
   9   7  11       94.61       21.23    451.94 o 
 -20   8  11     1619.53     2026.47    524.13 o 
 -18   8  11     1912.31     1852.06    495.01 o 
 -16   8  11     1459.94     2439.89    539.00 o 
 -14   8  11      884.03     1211.75    481.06 o 
 -12   8  11     1498.56     1910.90    524.44 o 
 -10   8  11     1422.83     2795.98    576.91 o 
  -8   8  11      460.30      594.50    494.71 o 
  -6   8  11      531.01      504.42    467.41 o 
  -4   8  11      138.73      391.89    433.44 o 
  -2   8  11      826.81      511.39    489.86 o 
   0   8  11      143.10     -169.25    453.16 o 
   2   8  11     1215.24     1344.30    496.23 o 
 -21  -7  12     2187.10     2825.71    562.05 o 
 -19  -7  12     1114.17      221.12    461.65 o 
 -17  -7  12     4656.27     4841.26    639.39 o 
 -15  -7  12     2351.15     2370.73    516.25 o 
 -13  -7  12     3352.42     3688.35    609.67 o 
 -11  -7  12      928.11     1845.99    504.11 o 
  -9  -7  12      293.70      460.74    478.33 o 
  -7  -7  12      366.05       50.05    437.38 o 
  -5  -7  12      104.33      -82.20    417.37 o 
  -3  -7  12       45.47       63.39    438.60 o 
  -1  -7  12      463.40      495.32    459.83 o 
   1  -7  12      705.94      117.99    457.71 o 
 -26  -6  12      927.90      417.97    620.89 o 
 -20  -6  12     2268.94     3001.63    524.74 o 
 -18  -6  12      313.33      481.37    432.53 o 
 -16  -6  12     1942.39     1712.53    465.29 o 
 -14  -6  12      801.93      757.08    427.07 o 
 -12  -6  12     2703.96     3393.22    547.49 o 
 -10  -6  12     4001.86     4335.02    603.60 o 
  -8  -6  12     2096.06     1286.98    419.49 o 
  -6  -6  12     3187.52     3474.20    549.31 o 
  -4  -6  12      639.21      329.10    397.04 o 
  -2  -6  12     2911.10     2129.90    474.69 o 
   0  -6  12      197.07     -205.65    398.86 o 
   2  -6  12     1624.34      802.28    435.56 o 
   4  -6  12      226.46      549.31    454.07 o 
   6  -6  12      447.99      766.79    451.94 o 
 -31  -5  12     1158.54      295.43    629.69 o 
 -29  -5  12     1639.48      387.94    593.59 o 
 -27  -5  12      696.56      253.27    552.34 o 
 -25  -5  12      285.98       79.47    523.22 o 
 -23  -5  12      141.08     -333.95    497.44 o 
 -21  -5  12       82.51      -27.37    333.50 o 
 -19  -5  12     2075.40     2786.88    505.63 o 
 -17  -5  12     1310.52     1172.32    425.86 o 
 -15  -5  12     1403.24     1617.90    439.20 o 
 -13  -5  12     1103.24      954.54    371.56 o 
 -11  -5  12     1672.39     1818.69    433.74 o 
  -9  -5  12     1253.04      737.37    368.23 o 
  -7  -5  12     3085.96     2255.77    475.60 o 
  -5  -5  12     1319.91      753.14    421.61 o 
  -3  -5  12     2451.67     2664.95    524.13 o 
  -1  -5  12      626.50      645.76    389.46 o 
   1  -5  12     2457.35     2841.48    559.92 o 
   3  -5  12     2133.29     2210.58    529.90 o 
   5  -5  12      135.41     -284.51    407.66 o 
   7  -5  12     2137.58     2213.92    546.28 o 
   9  -5  12      186.44      149.54    457.40 o 
 -32  -4  12      303.15       50.05    552.95 o 
 -30  -4  12     2112.23      433.74    582.67 o 
 -28  -4  12     1477.64      895.70    538.09 o 
 -26  -4  12      179.51     -597.54    457.10 o 
 -24  -4  12     3461.73     2966.45    654.86 o 
 -22  -4  12      964.26      966.63    306.96 o 
 -20  -4  12     2471.53     2359.69    353.04 o 
 -18  -4  12      534.45      396.95    349.27 o 
 -16  -4  12     2454.08     2870.30    492.28 o 
 -14  -4  12     1485.42     1476.10    799.85 o 
 -12  -4  12     2955.34     2829.96    495.32 o 
 -10  -4  12     1686.26     1488.38    443.45 o 
  -8  -4  12      269.75      547.79    364.28 o 
  -6  -4  12      285.10      250.84    368.53 o 
  -4  -4  12     1465.49      792.27    389.16 o 
  -2  -4  12      392.19      475.00    352.15 o 
   0  -4  12     1349.14     1709.50    455.58 o 
   2  -4  12     2395.65     2021.61    498.35 o 
   4  -4  12     1169.91      863.55    382.79 o 
   6  -4  12      376.43      964.25    447.39 o 
   8  -4  12      760.62      169.25    411.91 o 
  10  -4  12     1358.10     1011.26    452.55 o 
  12  -4  12     1827.61     1902.11    487.74 o 
 -35  -3  12      483.96      181.38    594.20 o 
 -33  -3  12     2089.06     1549.35    612.10 o 
 -31  -3  12     2208.90     1768.34    625.74 o 
 -29  -3  12     2938.44     2290.35    617.56 o 
 -27  -3  12     1381.72      840.49    533.84 o 
 -25  -3  12      369.95      -11.83    501.99 o 
 -23  -3  12      960.01       32.76    464.99 o 
 -21  -3  12      250.78      500.82    285.40 o 
 -19  -3  12      778.84      491.95    368.68 o 
 -17  -3  12      935.53      854.73    588.13 o 
 -15  -3  12     1060.08      806.31    273.89 o 
 -13  -3  12     1589.04      775.63    808.04 o 
 -11  -3  12     1261.71     1502.63    305.19 o 
  -9  -3  12     1051.42      777.55    279.32 o 
  -7  -3  12     8268.64     7845.32    607.85 o 
  -5  -3  12     2505.93     2503.28    470.14 o 
  -3  -3  12     4622.94     4834.28    584.49 o 
  -1  -3  12      448.55      219.30    304.23 o 
   1  -3  12      713.46      613.01    331.22 o 
   3  -3  12      425.21      -50.05    336.08 o 
   5  -3  12      405.37      490.16    394.62 o 
   7  -3  12     1224.69     1271.21    442.54 o 
   9  -3  12      173.31     -221.73    370.96 o 
  11  -3  12     1396.58     1259.68    440.72 o 
  13  -3  12      628.32      338.20    409.18 o 
 -36  -2  12     1186.23      738.58    580.55 o 
 -34  -2  12      313.55       37.61    577.52 o 
 -32  -2  12      499.92       86.75    557.19 o 
 -30  -2  12       52.51     -421.92    492.89 o 
 -28  -2  12      932.32      479.24    532.63 o 
 -26  -2  12     1625.19     1400.42    544.46 o 
 -24  -2  12     6814.98     7122.81    700.36 o 
 -22  -2  12      235.13      -11.97    271.82 o 
 -20  -2  12     8090.38     8263.74    447.84 o 
 -18  -2  12     1164.44     1128.46    369.44 o 
 -16  -2  12     3511.41     3347.79    366.09 o 
 -14  -2  12     3526.17     2294.30    495.62 o 
 -12  -2  12     2029.59     1343.22    329.55 o 
 -10  -2  12     5159.75     4913.83    361.56 o 
  -8  -2  12      277.40      -36.27    224.09 o 
  -6  -2  12     1349.78      907.52    260.40 o 
  -4  -2  12      951.34      942.08    264.12 o 
  -2  -2  12      425.15      512.91    319.09 o 
   0  -2  12     2673.05     3736.27    523.53 o 
   2  -2  12     2913.85     3406.87    510.48 o 
   4  -2  12     3008.31     3601.60    522.01 o 
   6  -2  12      741.11     1316.10    387.94 o 
   8  -2  12     2357.57     2922.47    503.81 o 
  10  -2  12      381.35      952.11    407.96 o 
  12  -2  12     2898.90     2803.87    514.43 o 
  14  -2  12      410.28      810.16    420.40 o 
  16  -2  12     1096.75     1347.64    511.09 o 
 -37  -1  12     1792.10      873.25    562.35 o 
 -35  -1  12        2.90     -722.81    483.79 o 
 -33  -1  12      900.96      440.72    541.42 o 
 -31  -1  12     1327.30      917.54    550.22 o 
 -29  -1  12      960.08      632.72    505.02 o 
 -27  -1  12     6709.64     6075.15    683.68 o 
 -25  -1  12      373.45      486.22    490.77 o 
 -23  -1  12     5446.75     4998.68    739.19 o 
 -21  -1  12       62.95     -274.37    243.77 o 
 -19  -1  12      171.67     -195.37    239.01 o 
 -17  -1  12     3286.40     3664.09    373.40 o 
 -15  -1  12      714.72      547.08    245.12 o 
 -13  -1  12      356.99      411.76    240.08 o 
 -11  -1  12       99.20     -151.88    222.42 o 
  -9  -1  12     1028.27      857.07    266.67 o 
  -7  -1  12     3404.84     3947.68    508.66 o 
  -5  -1  12     1078.82     1311.24    376.42 o 
  -3  -1  12     1076.10      657.29    346.39 o 
  -1  -1  12      168.98      432.83    298.77 o 
   1  -1  12      509.91      552.34    339.72 o 
   3  -1  12      141.63     -156.21    312.11 o 
   5  -1  12      876.57      854.75    379.45 o 
   7  -1  12        2.74     -332.44    329.71 o 
   9  -1  12      417.20      282.69    345.48 o 
  11  -1  12      297.70      465.29    368.23 o 
  13  -1  12     1006.12      636.66    394.62 o 
  15  -1  12      526.72      395.83    413.12 o 
 -36   0  12      289.85     -189.27    504.72 o 
 -34   0  12       35.86       74.92    499.87 o 
 -32   0  12      992.79      460.74    532.32 o 
 -30   0  12      440.68       10.62    480.15 o 
 -28   0  12     1649.41     1673.10    603.00 o 
 -26   0  12      570.05      230.22    464.68 o 
 -24   0  12     1378.41      415.24    469.23 o 
 -22   0  12       70.84      273.12    242.50 o 
 -20   0  12     3181.84     3834.91    381.00 o 
 -18   0  12     1965.92     2270.54    331.83 o 
 -16   0  12      878.22      703.65    398.71 o 
 -14   0  12       41.28      -70.01    228.82 o 
 -12   0  12      629.87      538.39    323.03 o 
 -10   0  12      175.90       92.51    290.88 o 
  -8   0  12      384.26      473.18    307.87 o 
  -6   0  12      460.70      228.10    323.03 o 
  -4   0  12      542.17      662.45    345.78 o 
  -2   0  12      434.48      576.91    312.72 o 
   0   0  12     4180.71     4635.61    480.15 o 
   2   0  12     3316.46     4156.67    543.85 o 
   4   0  12     6030.07     7319.97    587.83 o 
   6   0  12      408.94      626.96    370.35 o 
   8   0  12     1335.55     1147.75    367.62 o 
  10   0  12      609.00      820.17    392.49 o 
  12   0  12     1033.17      886.90    400.68 o 
  14   0  12      228.99     -129.52    367.01 o 
  16   0  12      705.54       41.55    390.98 o 
 -37   1  12     1815.34     1445.61    575.70 o 
 -35   1  12       28.19       36.09    517.16 o 
 -33   1  12      881.59      747.07    532.32 o 
 -31   1  12     1369.05     1162.31    533.23 o 
 -29   1  12     1152.97      525.04    499.87 o 
 -27   1  12     6656.15     6710.91    700.06 o 
 -25   1  12      387.37     -159.55    454.98 o 
 -23   1  12     5720.85     5837.66    654.56 o 
 -21   1  12       79.87      -67.35    231.57 o 
 -19   1  12      172.92      114.39    253.10 o 
 -17   1  12     3196.80     3577.97    373.45 o 
 -15   1  12      503.36      394.31    317.88 o 
 -13   1  12      350.26      175.92    280.87 o 
 -11   1  12      107.73      101.31    292.10 o 
  -9   1  12     1451.51     1460.17    384.00 o 
  -7   1  12     3470.84     3893.39    502.60 o 
  -5   1  12     1488.48     1215.39    367.32 o 
  -3   1  12      996.28     1054.94    372.78 o 
  -1   1  12      117.92     -198.37    296.34 o 
   1   1  12      312.82      593.29    340.93 o 
   3   1  12      155.00       12.13    330.01 o 
   5   1  12      771.86      971.83    382.18 o 
   7   1  12        0.49     -249.93    296.95 o 
   9   1  12      531.68      297.55    362.77 o 
  11   1  12      320.66     -219.30    343.36 o 
  13   1  12     1124.67     1234.81    417.06 o 
  15   1  12      573.47      497.74    410.69 o 
 -36   2  12     1153.35     1220.55    599.66 o 
 -34   2  12      248.29      -12.44    543.55 o 
 -32   2  12      522.75      246.90    525.04 o 
 -30   2  12      131.78      261.46    485.61 o 
 -28   2  12      814.73      768.00    515.03 o 
 -26   2  12     1893.47     1317.92    560.83 o 
 -24   2  12     6451.12     6271.70    668.21 o 
 -22   2  12      229.58      178.65    270.59 o 
 -20   2  12     7381.53     6943.88    412.93 o 
 -18   2  12     1066.18      996.40    360.04 o 
 -16   2  12     2515.44     2455.05    435.56 o 
 -14   2  12     3339.42     3771.76    510.79 o 
 -12   2  12     1790.34     1568.15    378.54 o 
 -10   2  12     5165.82     4862.49    491.68 o 
  -8   2  12      359.14      126.79    318.48 o 
  -6   2  12     1334.94      963.64    377.63 o 
  -4   2  12     1136.98     1474.43    390.37 o 
  -2   2  12      391.22      463.77    349.12 o 
   0   2  12     3014.29     3029.84    489.25 o 
   2   2  12     3028.29     3053.20    481.97 o 
   4   2  12     3413.56     4239.78    557.50 o 
   6   2  12      817.56      572.97    368.53 o 
   8   2  12     2403.87     3630.41    530.20 o 
  10   2  12      242.84      378.54    387.94 o 
  12   2  12     2623.21     3232.76    530.50 o 
  14   2  12      308.17       40.34    366.71 o 
  16   2  12     1057.50     1515.68    461.04 o 
 -35   3  12      430.61     -293.61    511.09 o 
 -33   3  12     1832.21     2012.82    645.46 o 
 -31   3  12     1962.26     1484.74    597.84 o 
 -29   3  12     2523.76     2003.11    576.91 o 
 -27   3  12     1315.11     2180.55    589.35 o 
 -25   3  12      154.91      284.82    472.87 o 
 -23   3  12      833.54      906.01    484.40 o 
 -21   3  12      370.52      373.94    253.93 o 
 -19   3  12      586.79      127.09    342.14 o 
 -17   3  12      986.29     1102.86    382.79 o 
 -15   3  12      789.35     1024.30    378.24 o 
 -13   3  12     1577.04     1842.05    413.42 o 
 -11   3  12      975.01      901.46    376.11 o 
  -9   3  12     1373.09     1504.46    412.82 o 
  -7   3  12     8423.68     9068.29    636.66 o 
  -5   3  12     3065.87     3926.45    530.81 o 
  -3   3  12     4633.10     4582.83    554.16 o 
  -1   3  12      478.63      367.32    363.07 o 
   1   3  12      491.42     1353.40    405.84 o 
   3   3  12      345.85      395.22    339.11 o 
   5   3  12      345.89      738.28    376.11 o 
   7   3  12     1103.90     1555.72    438.29 o 
   9   3  12      266.70      167.73    377.02 o 
  11   3  12     1281.40      950.60    438.90 o 
  13   3  12      840.74      734.94    417.97 o 
 -32   4  12      335.86     -283.60    492.59 o 
 -30   4  12     2422.60     1776.23    619.07 o 
 -28   4  12     1375.04      987.00    523.53 o 
 -26   4  12      380.87      162.88    466.81 o 
 -24   4  12     3429.19     3690.77    664.27 o 
 -22   4  12     1044.45      940.59    385.82 o 
 -20   4  12     2339.45     2871.21    457.40 o 
 -18   4  12      581.79      382.18    326.98 o 
 -16   4  12     2395.16     2763.53    474.39 o 
 -14   4  12     1312.63     1425.59    393.40 o 
 -12   4  12     2816.96     3622.53    501.99 o 
 -10   4  12     1600.47     1822.03    433.44 o 
  -8   4  12      275.21      521.40    339.72 o 
  -6   4  12      499.68      287.55    331.83 o 
  -4   4  12     1571.21     2026.47    450.12 o 
  -2   4  12      448.49      470.45    371.56 o 
   0   4  12     1432.81     1844.48    438.29 o 
   2   4  12     2507.68     2822.98    522.62 o 
   4   4  12     1235.18      963.34    423.74 o 
   6   4  12      371.96      269.35    393.40 o 
   8   4  12      827.64      484.40    401.59 o 
  10   4  12     1173.44     1118.64    399.17 o 
  12   4  12     1965.57     1999.47    487.43 o 
 -31   5  12      951.24      814.41    552.95 o 
 -29   5  12     1361.03      975.17    559.01 o 
 -27   5  12      715.74     1273.63    563.56 o 
 -25   5  12      243.20        7.58    456.80 o 
 -21   5  12        8.09      -61.57    356.40 o 
 -19   5  12     1975.47     3303.74    501.08 o 
 -17   5  12      919.83     1221.16    404.32 o 
 -15   5  12     1361.20     1006.11    432.23 o 
 -13   5  12     1051.97      918.14    403.72 o 
 -11   5  12     1644.54     1903.32    451.64 o 
  -9   5  12     1450.52     1715.87    444.36 o 
  -7   5  12     2911.30     3088.08    527.17 o 
  -5   5  12     1400.34     1363.72    441.93 o 
  -3   5  12     2489.26     3087.78    533.23 o 
  -1   5  12      749.39      391.28    373.99 o 
   1   5  12     2613.88     2673.75    490.77 o 
   3   5  12     2387.46     2567.89    514.73 o 
   5   5  12      182.40        3.94    382.18 o 
   7   5  12     2187.83     2629.46    505.02 o 
   9   5  12      129.26     -212.63    397.95 o 
 -26   6  12      854.53      904.19    558.10 o 
 -22   6  12      819.34      994.28    419.19 o 
 -20   6  12     2534.87     3759.32    576.91 o 
 -18   6  12      344.45     1180.21    421.92 o 
 -16   6  12     2026.83     2430.79    487.74 o 
 -14   6  12      585.58     1401.33    424.65 o 
 -12   6  12     2845.60     3200.91    539.30 o 
 -10   6  12     3876.52     5040.54    604.51 o 
  -8   6  12     2110.09     1860.55    458.62 o 
  -6   6  12     2844.64     3333.77    570.84 o 
  -4   6  12      603.63      589.35    373.38 o 
  -2   6  12     2638.74     2953.71    550.22 o 
   0   6  12      263.66     -164.09    419.79 o 
   2   6  12     1576.17     1304.87    464.99 o 
   4   6  12      345.25      591.77    428.89 o 
   6   6  12      453.88      274.81    448.91 o 
 -21   7  12     2147.49     2960.08    540.21 o 
 -19   7  12     1095.51     1414.67    448.91 o 
 -17   7  12     4333.10     5397.24    668.51 o 
 -15   7  12     2259.43     2695.89    539.30 o 
 -13   7  12     3208.31     4642.58    643.34 o 
 -11   7  12      897.45     1470.18    486.52 o 
  -9   7  12      326.13      514.73    445.57 o 
  -7   7  12      269.95       12.44    413.73 o 
  -5   7  12      140.02      322.43    444.36 o 
  -3   7  12       82.85      282.39    432.83 o 
  -1   7  12      611.21     1161.71    535.66 o 
   1   7  12      785.56     1061.01    497.74 o 
 -20  -6  13     5117.19     5012.02    667.30 o 
 -18  -6  13      294.81       96.76    452.55 o 
 -16  -6  13     2768.20     3003.15    585.40 o 
 -14  -6  13     2403.19     2618.85    580.85 o 
 -12  -6  13      564.44      858.09    445.88 o 
 -10  -6  13     1500.18     1316.10    471.66 o 
  -8  -6  13      759.16      620.29    441.33 o 
  -6  -6  13      475.71      -64.91    430.71 o 
  -4  -6  13      239.81      275.11    458.92 o 
  -2  -6  13      408.47     1031.89    479.24 o 
 -25  -5  13     2565.73     2210.58    696.42 o 
 -21  -5  13      119.70     -184.42    401.29 o 
 -19  -5  13      974.07     1115.30    430.71 o 
 -17  -5  13      693.30      333.35    417.67 o 
 -15  -5  13     1999.09     1137.75    437.99 o 
 -13  -5  13      851.33     1051.30    427.68 o 
 -11  -5  13      289.57      -77.65    396.13 o 
  -9  -5  13     6039.56     6928.39    658.50 o 
  -7  -5  13      246.30      337.59    423.13 o 
  -5  -5  13     6267.26     6717.58    671.55 o 
  -3  -5  13      511.01      461.04    447.39 o 
  -1  -5  13     1923.01     1663.70    516.25 o 
   1  -5  13      663.47       97.06    456.49 o 
   3  -5  13      191.60      532.32    485.61 o 
 -28  -4  13      587.43      723.41    578.12 o 
 -26  -4  13     1919.10     2000.38    661.23 o 
 -24  -4  13     1939.32     1102.56    559.62 o 
 -22  -4  13     1810.68     1087.70    546.58 o 
 -20  -4  13     4179.33     4376.52    842.47 o 
 -18  -4  13     2330.34     2574.88    595.26 o 
 -16  -4  13     1069.46     1620.02    447.09 o 
 -14  -4  13     2797.44     3744.16    598.14 o 
 -12  -4  13       64.67      253.57    384.30 o 
 -10  -4  13     2798.96     2657.97    546.88 o 
  -8  -4  13      686.09      461.95    419.79 o 
  -6  -4  13     2296.79     2085.92    503.51 o 
  -4  -4  13      156.82      410.09    414.03 o 
  -2  -4  13     1377.05     1728.00    492.59 o 
   0  -4  13     2382.83     1785.33    518.37 o 
   2  -4  13      322.15      217.18    439.51 o 
   4  -4  13     2035.37     1716.48    520.19 o 
   6  -4  13       39.52     -368.83    418.58 o 
 -31  -3  13      273.62      -80.99    642.43 o 
 -29  -3  13     2319.39     2234.54    687.01 o 
 -27  -3  13     2380.06     2120.50    679.43 o 
 -25  -3  13     1098.96      442.24    539.00 o 
 -23  -3  13     2423.27     1158.07    537.48 o 
 -21  -3  13      392.87     -294.91    295.94 o 
 -19  -3  13     3292.44     3911.88    588.44 o 
 -17  -3  13     1461.61     1155.97    659.41 o 
 -15  -3  13     2353.29     2322.97    362.41 o 
 -13  -3  13     2013.24     1839.05   1588.02 o 
 -11  -3  13     2109.26     2056.19    451.34 o 
  -9  -3  13     3321.96     3877.31    569.02 o 
  -7  -3  13      509.10      181.99    374.90 o 
  -5  -3  13     3492.64     3790.87    578.43 o 
  -3  -3  13     1205.50     1431.05    412.82 o 
  -1  -3  13      651.99      427.37    399.17 o 
   1  -3  13     2526.82     2443.53    485.61 o 
   3  -3  13      181.81     -162.28    391.89 o 
   5  -3  13     2416.09     2452.93    535.66 o 
   7  -3  13      353.54      390.67    430.71 o 
   9  -3  13     3578.47     4812.74    668.51 o 
 -32  -2  13     2945.52     1698.58    662.45 o 
 -30  -2  13     3198.07     3721.10    772.55 o 
 -28  -2  13      905.28      104.34    567.51 o 
 -26  -2  13     1294.58      919.66    586.31 o 
 -24  -2  13     1360.37     1349.16    595.11 o 
 -22  -2  13      538.40      533.12    600.42 o 
 -20  -2  13     5940.15     5466.80    414.22 o 
 -18  -2  13      680.30      459.14    554.01 o 
 -16  -2  13      994.78      893.57    300.87 o 
 -14  -2  13     3487.70     3120.52    391.72 o 
 -12  -2  13      407.21      140.38    277.87 o 
 -10  -2  13     4666.06     5051.46    591.77 o 
  -8  -2  13      420.55      303.41    347.15 o 
  -6  -2  13     4948.05     5221.62    539.91 o 
  -4  -2  13      171.63      -62.18    337.90 o 
  -2  -2  13     1715.70      817.74    369.44 o 
   0  -2  13     1766.61     1964.59    475.00 o 
   2  -2  13      272.31      134.07    326.37 o 
   4  -2  13     2185.02     2541.80    477.12 o 
   6  -2  13      404.12      505.33    404.63 o 
   8  -2  13      312.32     -275.41    343.36 o 
  10  -2  13      333.22     1043.41    464.38 o 
 -33  -1  13       20.28      482.88    586.62 o 
 -31  -1  13      405.75       57.93    550.52 o 
 -29  -1  13     1151.37      233.86    558.41 o 
 -27  -1  13     4302.58     5599.55    826.24 o 
 -25  -1  13      591.10     -236.28    505.93 o 
 -23  -1  13     5530.37     6278.38    843.53 o 
 -21  -1  13      124.29      -53.13    278.60 o 
 -19  -1  13     7874.55     6813.66    438.38 o 
 -17  -1  13      263.07      597.08    292.14 o 
 -15  -1  13     6627.80     5998.65    417.22 o 
 -13  -1  13     1859.61     1338.00    399.77 o 
 -11  -1  13     4549.38     4584.11    438.88 o 
  -9  -1  13     3509.48     3328.86    390.32 o 
  -7  -1  13      743.91      659.41    366.41 o 
  -5  -1  13     3093.76     2778.09    502.29 o 
  -3  -1  13     1458.54     1643.38    442.54 o 
  -1  -1  13      696.09      795.00    394.01 o 
   1  -1  13     3077.69     3959.51    568.72 o 
   3  -1  13      728.65      657.59    387.64 o 
   5  -1  13     3869.69     4760.88    586.31 o 
   7  -1  13      384.61      649.71    387.94 o 
   9  -1  13     3012.83     3187.26    547.49 o 
  11  -1  13      318.15       53.08    408.27 o 
 -34   0  13      341.55     -349.12    525.35 o 
 -32   0  13     4269.09     3989.24    778.31 o 
 -30   0  13     1179.84      686.41    622.10 o 
 -28   0  13      897.92      772.55    561.14 o 
 -26   0  13     1120.09     1137.75    599.36 o 
 -24   0  13      814.13      338.50    512.91 o 
 -22   0  13     1574.28     1903.61    357.76 o 
 -20   0  13     1095.27     1026.60    305.80 o 
 -18   0  13     1632.70     1668.15    329.78 o 
 -16   0  13     1713.52     1970.02    330.26 o 
 -14   0  13     4007.49     4509.31    393.71 o 
 -12   0  13     7115.40     7154.93    438.49 o 
 -10   0  13     7167.15     6377.26    569.63 o 
  -8   0  13      817.79      775.28    377.33 o 
  -6   0  13     4560.94     5040.84    600.87 o 
  -4   0  13     1756.37     1514.47    443.75 o 
  -2   0  13     4149.47     4934.98    586.01 o 
   0   0  13     2858.64     3569.14    547.19 o 
   2   0  13      702.44      477.42    358.22 o 
   4   0  13       75.30      109.19    363.98 o 
   6   0  13      226.60       54.29    377.93 o 
   8   0  13       42.90     -358.83    354.88 o 
  10   0  13      822.66     1467.45    483.49 o 
 -33   1  13       26.65      488.95    539.91 o 
 -31   1  13      464.92      404.93    545.37 o 
 -29   1  13     1042.24      731.60    543.24 o 
 -27   1  13     4701.50     5117.88    795.91 o 
 -25   1  13      593.99      -69.76    498.96 o 
 -23   1  13     5495.12     5838.87    785.29 o 
 -21   1  13      100.05       33.95    259.83 o 
 -19   1  13     7599.22     7036.28    441.02 o 
 -17   1  13      215.01     -124.22    250.10 o 
 -15   1  13     6815.10     7247.11    434.09 o 
 -13   1  13     1783.08     1653.69    417.67 o 
 -11   1  13     4819.08     5164.59    591.17 o 
  -9   1  13     3363.99     3252.78    481.37 o 
  -7   1  13      723.41      609.37    368.83 o 
  -5   1  13     2972.73     3035.61    500.17 o 
  -3   1  13     1571.13     1318.52    406.75 o 
  -1   1  13      783.02     1083.45    397.35 o 
   1   1  13     2808.98     3406.26    522.01 o 
   3   1  13      626.57      616.34    411.60 o 
   5   1  13     3793.98     4736.61    629.69 o 
   7   1  13      278.58       63.09    366.10 o 
   9   1  13     2855.49     4055.97    600.57 o 
  11   1  13      214.45     -277.54    400.68 o 
 -32   2  13     2966.11     2348.89    665.78 o 
 -30   2  13     3228.81     2766.87    640.30 o 
 -28   2  13      665.91      470.14    540.51 o 
 -26   2  13     1145.85      921.48    526.26 o 
 -24   2  13     1306.06     1378.88    582.98 o 
 -22   2  13      497.37      381.70    402.05 o 
 -20   2  13     5726.50     5787.84    412.06 o 
 -18   2  13      521.75      435.18    289.79 o 
 -16   2  13      965.14     1187.49    427.98 o 
 -14   2  13     3291.38     4428.44    552.34 o 
 -12   2  13      675.34      851.11    384.30 o 
 -10   2  13     5082.55     5354.77    529.59 o 
  -8   2  13      664.18      602.69    371.56 o 
  -6   2  13     5692.33     5595.30    551.43 o 
  -4   2  13      203.20      125.57    349.73 o 
  -2   2  13     1974.31     1826.58    471.66 o 
   0   2  13     1612.33     1021.88    435.26 o 
   2   2  13      272.84      -43.68    363.07 o 
   4   2  13     2082.57     2933.69    534.75 o 
   6   2  13      467.53      309.08    350.03 o 
   8   2  13      327.33      525.35    391.89 o 
  10   2  13      441.36      515.94    421.92 o 
 -31   3  13      285.59      169.55    525.04 o 
 -29   3  13     2559.90     2129.59    627.87 o 
 -27   3  13     2502.77     1895.74    580.25 o 
 -25   3  13     1161.22      579.94    492.28 o 
 -23   3  13     2718.36     2747.15    651.22 o 
 -21   3  13      332.07      206.80    298.79 o 
 -19   3  13     3501.16     3870.94    535.66 o 
 -17   3  13     1347.77     1258.77    400.99 o 
 -15   3  13     2899.85     3293.43    526.86 o 
 -13   3  13     2007.57     3006.79    495.92 o 
 -11   3  13     2607.21     3016.50    512.91 o 
  -9   3  13     3251.88     5232.84    607.85 o 
  -7   3  13      571.00      -53.38    353.06 o 
  -5   3  13     3423.87     4340.48    581.46 o 
  -3   3  13     1349.63     1516.59    442.54 o 
  -1   3  13      700.93      955.75    416.76 o 
   1   3  13     2448.15     2610.35    525.65 o 
   3   3  13      285.13      -57.93    379.15 o 
   5   3  13     2429.51     1788.97    491.07 o 
   7   3  13      370.58       58.54    424.34 o 
   9   3  13     3696.22     4002.89    628.78 o 
 -28   4  13      625.99      532.63    569.02 o 
 -26   4  13     1540.62      964.55    566.90 o 
 -24   4  13     1885.47     1257.25    526.56 o 
 -22   4  13     1762.01     1750.18    371.04 o 
 -20   4  13     4322.58     5555.87    622.71 o 
 -18   4  13     2607.76     2437.77    520.49 o 
 -16   4  13      940.20      578.43    381.88 o 
 -14   4  13     3185.64     3084.74    523.22 o 
 -12   4  13      143.51      434.35    386.12 o 
 -10   4  13     2943.00     3570.35    551.43 o 
  -8   4  13      602.16      360.64    395.83 o 
  -6   4  13     2336.45     2331.91    525.35 o 
  -4   4  13       90.39      278.14    414.64 o 
  -2   4  13     1461.40     1586.66    476.51 o 
   0   4  13     2697.84     2913.67    557.50 o 
   2   4  13      421.79        6.67    370.65 o 
   4   4  13     2159.90     2061.35    515.03 o 
   6   4  13       63.29      417.97    415.24 o 
 -25   5  13     2526.49     1728.91    607.24 o 
 -21   5  13      123.92     -105.55    404.32 o 
 -19   5  13     1234.98     2283.38    482.88 o 
 -17   5  13      684.28      576.00    403.72 o 
 -15   5  13     2221.29     2696.80    522.92 o 
 -13   5  13      917.47     1152.30    428.89 o 
 -11   5  13      344.46      516.25    398.86 o 
  -9   5  13     6462.13     6779.46    616.95 o 
  -7   5  13      315.19      193.82    360.95 o 
  -5   5  13     6672.92     8503.21    693.08 o 
  -3   5  13      507.18      348.21    388.55 o 
  -1   5  13     2035.49     2314.62    533.23 o 
   1   5  13      700.31      404.93    394.62 o 
   3   5  13      251.24     -112.83    430.41 o 
 -20   6  13     5471.76     5431.51    590.86 o 
 -18   6  13      393.47      503.81    457.10 o 
 -16   6  13     2701.35     2949.16    604.51 o 
 -14   6  13     2584.80     3961.03    614.22 o 
 -12   6  13      554.54      782.56    444.66 o 
 -10   6  13     1686.37     2480.23    565.69 o 
  -8   6  13      748.02      835.94    473.78 o 
  -6   6  13      315.76     -141.95    439.81 o 
  -4   6  13      138.31      141.65    431.01 o 
  -2   6  13      363.93       18.81    388.55 o 
 -20  -4  14       60.40     -438.29    401.90 o 
 -18  -4  14      936.63     1873.29    536.87 o 
 -16  -4  14      661.67      547.79    448.00 o 
 -14  -4  14     1218.33      928.46    475.60 o 
 -12  -4  14     2824.32     2171.45    547.49 o 
 -10  -4  14        0.12      490.46    456.80 o 
  -8  -4  14     1387.96     1574.22    506.24 o 
  -6  -4  14      773.80      454.98    476.21 o 
  -4  -4  14      317.66      320.00    482.28 o 
 -25  -3  14     1001.64      161.37    597.54 o 
 -23  -3  14     1054.30      169.55    598.45 o 
 -21  -3  14      120.61      130.53    334.29 o 
 -19  -3  14     1590.60     1378.49    385.95 o 
 -17  -3  14      455.07      489.16    343.63 o 
 -15  -3  14     1548.80     1688.27    492.59 o 
 -13  -3  14      683.99       68.85    404.02 o 
 -11  -3  14      749.51      686.71    427.68 o 
  -9  -3  14      789.71      434.65    438.90 o 
  -7  -3  14      425.28      190.79    432.83 o 
  -5  -3  14     1821.20     2178.43    546.58 o 
  -3  -3  14      355.55      510.18    435.56 o 
  -1  -3  14      686.71      -30.64    438.29 o 
   1  -3  14       12.37     -337.90    438.90 o 
 -26  -2  14     1496.32     1251.79    662.75 o 
 -24  -2  14     1002.30     1248.76    613.61 o 
 -22  -2  14     4321.28     4034.43    770.73 o 
 -20  -2  14      756.80      718.05    338.55 o 
 -18  -2  14     4440.06     5111.18   1041.44 o 
 -16  -2  14       81.70       65.69    309.00 o 
 -14  -2  14     1007.82      751.76    326.69 o 
 -12  -2  14      709.68      492.24    328.46 o 
 -10  -2  14     1583.11     1654.60    454.37 o 
  -8  -2  14      368.55      376.42    392.49 o 
  -6  -2  14      579.16      414.64    373.99 o 
  -4  -2  14       19.37       -9.10    404.63 o 
  -2  -2  14     1418.36     1682.20    526.26 o 
   0  -2  14      180.72       42.46    384.00 o 
   2  -2  14     2286.35     1732.55    519.89 o 
 -27  -1  14     2755.38     2832.08    763.45 o 
 -25  -1  14     2693.43     1778.05    673.37 o 
 -23  -1  14      649.03      279.96    562.65 o 
 -21  -1  14      322.87      119.25    313.38 o 
 -19  -1  14      250.65      173.88    302.57 o 
 -17  -1  14     1498.21     1417.91    346.71 o 
 -15  -1  14      475.28      328.60    304.60 o 
 -13  -1  14     2322.14     2280.86    443.91 o 
 -11  -1  14      639.63      578.29    395.98 o 
  -9  -1  14     3417.00     3010.47    397.27 o 
  -7  -1  14     1374.44     1445.55    330.37 o 
  -5  -1  14     2771.28     2503.28    498.05 o 
  -3  -1  14      733.31      742.83    385.21 o 
  -1  -1  14     2480.77     3267.64    573.88 o 
   1  -1  14      372.89      855.96    438.29 o 
   3  -1  14      509.81      595.41    441.63 o 
 -28   0  14      112.68     -269.65    570.54 o 
 -26   0  14      447.50      432.83    583.28 o 
 -24   0  14       10.72     -273.59    536.57 o 
 -22   0  14     4653.37     5720.88    837.76 o 
 -20   0  14     1806.85     1769.54    359.04 o 
 -18   0  14     3413.43     3414.91    427.63 o 
 -16   0  14      996.32      892.11    484.55 o 
 -14   0  14      944.71      248.97    303.16 o 
 -12   0  14      685.02      235.57    419.64 o 
 -10   0  14        7.17     -254.79    352.76 o 
  -8   0  14       13.72     -195.64    380.06 o 
  -6   0  14      227.37       82.81    391.58 o 
  -4   0  14       60.22      -39.43    387.94 o 
  -2   0  14     3090.76     2385.90    495.62 o 
   0   0  14      340.97      626.96    415.85 o 
   2   0  14     4385.72     4836.71    632.72 o 
   4   0  14      703.37      425.86    443.45 o 
 -27   1  14     2674.52     2345.25    693.99 o 
 -25   1  14     2742.20     2206.94    667.30 o 
 -23   1  14      592.87      262.37    548.70 o 
 -21   1  14      348.76      264.97    317.43 o 
 -19   1  14      212.26       11.63    299.22 o 
 -17   1  14     1267.73     1317.32    484.10 o 
 -15   1  14      425.68      501.41    309.65 o 
 -13   1  14     2458.50     2998.90    521.71 o 
 -11   1  14      641.73      598.14    392.80 o 
  -9   1  14     3583.45     3288.27    549.61 o 
  -7   1  14     1406.54     1596.36    454.67 o 
  -5   1  14     2898.36     3452.67    565.69 o 
  -3   1  14      649.72      254.18    387.34 o 
  -1   1  14     2665.97     2243.34    507.15 o 
   1   1  14      441.82      531.41    446.48 o 
   3   1  14      552.36      754.05    433.14 o 
 -26   2  14     1319.33     1357.04    593.59 o 
 -24   2  14      977.53      431.92    552.34 o 
 -22   2  14     4124.96     3945.26    767.09 o 
 -20   2  14      827.53      167.62    468.63 o 
 -18   2  14     4228.07     4853.28   1377.82 o 
 -16   2  14      112.43     -426.16    342.14 o 
 -14   2  14      881.02     1444.10    430.10 o 
 -12   2  14      804.07      763.15    414.33 o 
 -10   2  14     1663.87     1677.65    458.92 o 
  -8   2  14      512.27      703.70    420.40 o 
  -6   2  14      433.25      640.91    428.28 o 
  -4   2  14       11.06     -171.07    394.01 o 
  -2   2  14     1542.91     1382.83    456.80 o 
   0   2  14       92.86      -85.54    345.78 o 
   2   2  14     2228.24     2239.09    567.20 o 
 -25   3  14     1093.30     1764.70    614.52 o 
 -23   3  14     1131.52     1404.36    569.93 o 
 -21   3  14      193.45     -224.35    300.36 o 
 -19   3  14     1741.77     2241.52    533.23 o 
 -17   3  14      478.59      332.13    414.33 o 
 -15   3  14     1283.08     1113.18    500.47 o 
 -13   3  14      638.45      782.26    438.90 o 
 -11   3  14      548.25      526.56    412.82 o 
  -9   3  14      705.60      432.83    435.56 o 
  -7   3  14      353.91      710.67    488.04 o 
  -5   3  14     1765.50     1342.48    473.18 o 
  -3   3  14      215.59     -136.80    414.03 o 
  -1   3  14      660.61      212.02    448.30 o 
   1   3  14        2.30      -94.64    428.89 o 
 -20   4  14       85.49      238.71    436.47 o 
 -18   4  14      925.26      962.12    458.92 o 
 -16   4  14      588.30      466.81    411.00 o 
 -14   4  14      973.67     1575.13    471.05 o 
 -12   4  14     2753.24     3313.44    573.57 o 
 -10   4  14        8.76      160.15    426.77 o 
  -8   4  14     1391.05     1670.37    495.62 o 
  -6   4  14      795.97      846.26    466.20 o 
  -4   4  14      311.18      -10.31    427.68 o 
 -17  -1  15     1861.36     1741.36    404.26 o 
 -15  -1  15      651.45      816.87    634.84 o 
 -13  -1  15      302.39      304.13    367.73 o 
 -11  -1  15      120.84     -210.03    365.80 o 
  -9  -1  15      822.92      637.88    465.90 o 
 -18   0  15      694.38      127.28    440.42 o 
 -16   0  15      318.90       94.70    338.43 o 
 -14   0  15     3573.76     3613.40    810.16 o 
 -12   0  15     1654.73     2017.83    399.30 o 
 -10   0  15     2006.95     2231.29    500.47 o 
  -8   0  15     2911.59     3536.38    636.97 o 
 -17   1  15     1658.65     1306.08    381.76 o 
 -15   1  15      571.41      785.14    377.87 o 
 -13   1  15      382.18      -41.86    440.42 o 
 -11   1  15      143.11      354.28    421.92 o 
  -9   1  15      829.88      667.30    471.96 o 
                                                 
